# Supplementary material for: A mechanism of global gene expression regulation is disrupted by multiple disease states and drug treatments
Source: PLoS One. 2025 May 8;20(5):e0317071. doi: 10.1371/journal.pone.0317071 (PMC12061403; doi:10.1371/journal.pone.0317071)
Supplement: S2 Table — In this table the full corrected gradient data (cgr(X)) are provided for all studies, together with colour highlighting to indicate drugs producing gradients of profile that substantially deviated from the control condition averages by at least 1 standard deviation (‘sd control’). Abbreviations: CMC, Carboxymethyl cellulose thickening agent; SDS, sodium dodecyl sulphate; F/M, Female and Male CD-1 mice (in GSE44783). (XLSX) [file pone.0317071.s002.xlsx]

## Sheet: Sheet1
							cgr(C)	cgr(A)	cgr(G)	cgr(U)
						1,4-Dichlorobenzene	-49.822	15.6332	-31.9584	30.3631	rat drugmatrix HEART
						10%ACACIA/0.25%PS80/0.5%ANTIFOAM	-51.1639	16.9832	-61.3087	70.114	rat drugmatrix HEART
						2'-Beta-Fluoro-2',3'-Deoxyadenosine	-65.6125	34.9929	-66.5981	79.5667	rat drugmatrix HEART
						Aconitine	35.2125	-4.22131	60.8246	-80.6086	rat drugmatrix HEART
						Acrolein	20.1682	26.308	44.1188	-87.1577	rat drugmatrix HEART
						Aldosterone	-18.0619	10.1984	45.875	-27.5837	rat drugmatrix HEART
						Alendronic Acid	-61.5609	42.6148	-1.05787	32.0269	rat drugmatrix HEART
						Allylamine	27.8229	-22.752	50.799	-50.6782	rat drugmatrix HEART
						Amiloride	-15.0966	15.9686	61.6853	-31.982	rat drugmatrix HEART
						Amiodarone	-55.0017	43.4181	15.8807	-17.5154	rat drugmatrix HEART
						Angiotensin II Human	0.953306	-10.1855	16.6686	-8.1234	rat drugmatrix HEART
						Aspirin	-53.3419	33.7651	0.790449	12.3133	rat drugmatrix HEART
						Atenolol	153.464	-81.5347	55.0213	-124.164	rat drugmatrix HEART
						Azaribine	66.0105	-55.7155	73.6931	-79.602	rat drugmatrix HEART
						Benzethonium Chloride	14.3489	13.5334	29.0246	-77.3739	rat drugmatrix HEART
						Bezafibrate	-157.109	106.985	-61.7239	78.8029	rat drugmatrix HEART
						Buspirone	-42.3439	21.1325	-65.8801	62.3886	rat drugmatrix HEART
						Candesartan	-62.1437	51.7021	-28.0434	27.4498	rat drugmatrix HEART
						Celecoxib	-7.65794	31.5328	19.5245	-44.4653	rat drugmatrix HEART
						Chlorambucil	-5.69276	3.82085	38.0643	-7.1169	rat drugmatrix HEART
						Chlorobenzene	11.1868	6.82015	46.4821	-54.9963	rat drugmatrix HEART
						Chlorpropamide	63.6164	-54.1688	21.9156	-34.5703	rat drugmatrix HEART
						Chlorpyrifos	-6.25725	40.098	41.058	-92.6159	rat drugmatrix HEART
						Cilostazol	32.4114	4.33915	52.9289	-72.2766	rat drugmatrix HEART
						Cisapride	-28.9751	27.1098	36.4119	-39.8858	rat drugmatrix HEART
						Clofibric Acid	-54.9065	27.4216	18.2176	13.4466	rat drugmatrix HEART
						CMC	0.993495	2.18229	19.6792	-22.4346	rat drugmatrix HEART
						CMC/SDS/POVIDONE	109.71	-121.486	118.602	-83.1166	rat drugmatrix HEART
						Cobalt (II) Chloride	-27.7358	57.2721	71.9341	-88.1398	rat drugmatrix HEART
						CORN OIL	-18.6525	5.91625	25.6373	-14.7072	rat drugmatrix HEART
						sCORN OIL	19.7271	-2.79124	57.2014	-58.8267	rat drugmatrix HEART
						Cortisone	58.8851	-16.463	93.9421	-110.474	rat drugmatrix HEART
						Cyclophosphamide	-121.741	105.409	6.37583	29.4088	rat drugmatrix HEART
						Cyclosporin A	-63.8745	36.5331	-43.965	42.3946	rat drugmatrix HEART
						Cyproheptadine	28.7335	-2.05254	68.202	-77.4402	rat drugmatrix HEART
						Daunorubicin	4.10499	11.4334	-6.13185	-13.8536	rat drugmatrix HEART
						Dexamethasone	-40.3437	12.557	9.74028	22.7656	rat drugmatrix HEART
						Dexchlorpheniramine	53.6574	-48.938	-17.968	-8.98671	rat drugmatrix HEART
						Dexfenfluramine	-32.8747	10.099	44.9968	-2.84224	rat drugmatrix HEART
						Dicyclomine	68.8477	-40.8714	14.9566	-47.2105	rat drugmatrix HEART
						Digitoxin	-56.702	45.0108	5.35302	5.18678	rat drugmatrix HEART
						Dobutamine	28.8274	-55.1616	18.0781	-24.4032	rat drugmatrix HEART
						Doxorubicin	-16.6822	23.2818	68.9524	-36.1078	rat drugmatrix HEART
						Droperidol	39.2345	9.05685	35.4035	-84.2913	rat drugmatrix HEART
						Epirubicin	-47.0295	37.6805	33.9999	-13.4532	rat drugmatrix HEART
						Etidronate	24.7297	-29.4001	31.2676	-46.947	rat drugmatrix HEART
						Famotidine	83.6082	-69.1845	37.4133	-63.8331	rat drugmatrix HEART
						Fenofibrate	-79.1077	55.7264	30.3646	-1.47571	rat drugmatrix HEART
						Fludrocortisone Acetate	-25.015	2.33883	25.212	-8.03083	rat drugmatrix HEART
						Flunarizine	2.67139	-20.089	-18.7097	3.19062	rat drugmatrix HEART
						Fluocinolone Acetonide	24.5952	-20.9267	23.9143	-60.7142	rat drugmatrix HEART
						Fluoxetine	1.24605	5.16992	51.8164	-44.7727	rat drugmatrix HEART
						Furan	-28.6651	45.3101	20.4987	-46.2915	rat drugmatrix HEART
						Gabapentin	-39.8008	14.7596	-24.3077	46.6178	rat drugmatrix HEART
						Guanethidine	77.0518	-52.859	-6.92092	-21.462	rat drugmatrix HEART
						Haloperidol	-36.8424	21.1187	32.1619	-17.5245	rat drugmatrix HEART
						Hydrocortisone	44.0846	-20.2965	46.1361	-76.0461	rat drugmatrix HEART
						Idarubicin	17.9325	-4.82468	32.9773	-50.3987	rat drugmatrix HEART
						Ifosfamide	-57.3501	39.8795	38.8974	-5.59694	rat drugmatrix HEART
						Imatinib	41.3437	-59.0763	47.791	-21.6149	rat drugmatrix HEART
						Indomethacin	27.8734	7.49837	50.3979	-45.5581	rat drugmatrix HEART
						Isoprenaline	-39.943	27.4456	-5.98788	43.6424	rat drugmatrix HEART
						Levosulpiride	53.1605	-40.5611	29.8891	-35.8584	rat drugmatrix HEART
						Loratadine	-140.045	68.4771	-110.657	139.971	rat drugmatrix HEART
						Losartan	11.1124	10.7791	5.43367	-40.2583	rat drugmatrix HEART
						L-Phenylephrine	30.5829	-20.5392	91.1124	-75.8861	rat drugmatrix HEART
						Maprotiline	5.53204	13.9092	76.2907	-74.584	rat drugmatrix HEART
						Metoprolol	-90.8148	64.1594	-70.0204	77.52	rat drugmatrix HEART
						Mitoxantrone	38.3051	-23.4633	96.7229	-95.9698	rat drugmatrix HEART
						Norepinephrine	-10.4747	8.18665	63.5578	-19.2315	rat drugmatrix HEART
						Oxybutynin	-16.1408	-15.1388	42.5525	-10.2613	rat drugmatrix HEART
						Paroxetine	8.53854	2.96959	23.1993	-29.2791	rat drugmatrix HEART
						Pentoxifylline	144.278	-114.537	83.5445	-100.078	rat drugmatrix HEART
						Phenytoin	1.9279	-33.9187	53.1321	-31.3566	rat drugmatrix HEART
						Prednisone	1.24713	-21.2915	27.8284	-51.6096	rat drugmatrix HEART
						Procainamide	-28.8989	15.3955	11.7795	-2.52114	rat drugmatrix HEART
						Rapamycin	81.2025	-62.0325	92.2058	-98.9805	rat drugmatrix HEART
						Risperidone	-43.7354	30.1974	39.907	-5.48636	rat drugmatrix HEART
						Rofecoxib	-30.5826	29.8368	18.7583	-5.67538	rat drugmatrix HEART
						iSALINE	42.5534	-13.3413	68.9194	-85.8579	rat drugmatrix HEART
						mSALINE	-34.4808	2.10984	27.5019	-1.04991	rat drugmatrix HEART
						SALINE	-69.5001	58.0749	-62.44	56.6975	rat drugmatrix HEART
						Spironolactone	-17.2878	3.31361	19.9413	-21.1491	rat drugmatrix HEART
						Sulindac	-107.591	71.0855	-36.8533	53.9368	rat drugmatrix HEART
						Sulpiride	74.0271	-56.7082	57.006	-72.9456	rat drugmatrix HEART
						Tacrine	65.9098	-35.7358	86.0119	-86.1495	rat drugmatrix HEART
						Tacrolimus	-39.6289	36.2768	44.1364	-37.2842	rat drugmatrix HEART
						Terfenadine	-55.129	78.6807	16.1574	-34.0187	rat drugmatrix HEART
						Trimethadione	124.209	-74.4697	11.3939	-75.1627	rat drugmatrix HEART
						Valdecoxib	84.2883	-23.8707	65.6939	-90.5904	rat drugmatrix HEART
						Valproic Acid	-14.6265	14.5231	65.8043	-34.3129	rat drugmatrix HEART
						Valsartan	-30.5683	28.8673	0.480103	3.08769	rat drugmatrix HEART
						Vinblastine	-28.5359	28.3443	11.0811	-26.4487	rat drugmatrix HEART
						Vinorelbine	-30.6258	21.0049	23.8813	-32.3418	rat drugmatrix HEART
						sWATER	22.9828	-10.6744	83.2087	-73.77	rat drugmatrix HEART
						Zidovudine	33.2235	-27.3487	53.5581	-44.2231	rat drugmatrix HEART
						sd control	155.054	100.016	108.449	132.833
							cgr(C)	cgr(A)	cgr(G)	cgr(U)
						9-cis-RetinoicAcid	-90.8177	78.7057	-83.6901	87.0913	iPS human toxicology cardiomyogenic GSE187001
						Acitretin	-100.738	78.7423	-67.4529	76.9839	iPS human toxicology cardiomyogenic GSE187001
						Ampicillin	240.869	-196.646	180.854	-172.039	iPS human toxicology cardiomyogenic GSE187001
						AscorbicAcid	105.279	-91.0152	70.6289	-71.9976	iPS human toxicology cardiomyogenic GSE187001
						Atorvastatin	7.86486	-8.85714	-14.6128	19.856	iPS human toxicology cardiomyogenic GSE187001
						Buspirone	200.318	-164.356	143.993	-138.881	iPS human toxicology cardiomyogenic GSE187001
						Carbamazepine	-123.754	88.6306	-70.8092	82.3049	iPS human toxicology cardiomyogenic GSE187001
						Chlorpheniramine	129.807	-105.329	78.0629	-78.1861	iPS human toxicology cardiomyogenic GSE187001
						Dextromethorphan	168.683	-128.732	123.072	-125.681	iPS human toxicology cardiomyogenic GSE187001
						Diphenhydramine	-81.1003	66.3997	-75.5987	74.5962	iPS human toxicology cardiomyogenic GSE187001
						Doxylamine	242.558	-194.949	179.163	-186.947	iPS human toxicology cardiomyogenic GSE187001
						Entinostat	40.1348	-26.3797	22.0283	20.6444	iPS human toxicology cardiomyogenic GSE187001
						Famotidine	173.986	-154.606	133.049	-113.018	iPS human toxicology cardiomyogenic GSE187001
						Favipiravir	-146.785	107.317	-89.2017	107.309	iPS human toxicology cardiomyogenic GSE187001
						FolicAcid	137.187	-120.232	99.4993	-105.751	iPS human toxicology cardiomyogenic GSE187001
						Isotretinoin	-42.0297	29.3315	-27.6243	52.361	iPS human toxicology cardiomyogenic GSE187001
						Leflunomide	-15.9887	21.4387	18.1536	-13.7068	iPS human toxicology cardiomyogenic GSE187001
						Levothyroxine	71.9089	-45.1964	45.8337	-53.0406	iPS human toxicology cardiomyogenic GSE187001
						Liothyronine	-2.44251	13.4659	-9.67578	4.90886	iPS human toxicology cardiomyogenic GSE187001
						LithiumChloride	-18.7806	-0.334826	-4.71609	25.0868	iPS human toxicology cardiomyogenic GSE187001
						MagnesiumChloride	347.232	-299.311	271.41	-267.944	iPS human toxicology cardiomyogenic GSE187001
						Methicillin	276.893	-224.701	198.092	-188.632	iPS human toxicology cardiomyogenic GSE187001
						Methotrexate	313.237	-270.191	269.535	-209.86	iPS human toxicology cardiomyogenic GSE187001
						Methylmercury	-99.2006	75.2552	-73.8735	68.3551	iPS human toxicology cardiomyogenic GSE187001
						Paroxetine	252.069	-206.26	212.081	-190.152	iPS human toxicology cardiomyogenic GSE187001
						Phenytoin	158.723	-119.067	105.998	-96.6692	iPS human toxicology cardiomyogenic GSE187001
						Ranitidine	-91.454	89.2188	-77.9466	58.7214	iPS human toxicology cardiomyogenic GSE187001
						Retinol	-111.16	84.2518	-91.6168	95.5284	iPS human toxicology cardiomyogenic GSE187001
						Sucralose	-20.0753	11.4457	-12.8695	11.1005	iPS human toxicology cardiomyogenic GSE187001
						Teriflunomide	-92.6292	66.2921	-102.031	102.21	iPS human toxicology cardiomyogenic GSE187001
						Thalidomide	-4.84992	8.78763	-22.5804	20.9082	iPS human toxicology cardiomyogenic GSE187001
						TrichostatinA	-113.013	89.2228	-96.0798	101.959	iPS human toxicology cardiomyogenic GSE187001
						Vismodegib	-179.433	145.64	-153.986	153.194	iPS human toxicology cardiomyogenic GSE187001
						Valproic acid	-6.80026	-7.49695	-6.00112	58.6188	iPS human toxicology cardiomyogenic GSE187001
						sd control	100.281	79.6084	77.1469	74.3129
							cgr(C)	cgr(A)	cgr(G)	cgr(U)
						Adefovir	-452.989	347.535	-399.373	408.797	HepG2 toxicity GSE51952
						Amiodarone	-120.6	61.1282	-54.8959	97.4508	HepG2 toxicity GSE51952
						Acetominophen	-155.862	76.6078	-120.541	162.11	HepG2 toxicity GSE51952
						Azathioprine	597.562	-382.839	394.239	-505.214	HepG2 toxicity GSE51952
						Cisplatin	501.015	-358.845	413.172	-448.948	HepG2 toxicity GSE51952
						Clonidine	-87.0551	83.913	-112.414	85.131	HepG2 toxicity GSE51952
						Chlorpromazine	-240.495	168.28	-211.856	245.886	HepG2 toxicity GSE51952
						Cyclophosphamide	393.407	-271.948	325.445	-379.217	HepG2 toxicity GSE51952
						CyclosporinA	78.7353	-15.8231	17.104	-64.0259	HepG2 toxicity GSE51952
						Diclofenac	-236.889	191.915	-185.533	151.585	HepG2 toxicity GSE51952
						D-mannitol	211.326	-164.507	164.753	-162.358	HepG2 toxicity GSE51952
						17-beta estradiol	121.338	-88.1075	65.4404	-60.0988	HepG2 toxicity GSE51952
						Ethinyl estradiol	-297.215	246.865	-224.083	200.973	HepG2 toxicity GSE51952
						Isoniazid	-285.718	216.652	-233.554	251.314	HepG2 toxicity GSE51952
						Lithium carbonate	-140.189	135.106	-115.267	109.011	HepG2 toxicity GSE51952
						MitomycinC	509.249	-391.615	355.649	-366.656	HepG2 toxicity GSE51952
						Nifedipine	-284.05	176.871	-218.963	222.201	HepG2 toxicity GSE51952
						Paraquat	-183.882	166.208	-159.394	152.112	HepG2 toxicity GSE51952
						PBS	186.505	-140.24	164.192	-171.71	HepG2 toxicity GSE51952
						Phenobarbital	399.13	-312.897	294.234	-296.149	HepG2 toxicity GSE51952
						Tetracycline	-307.172	305.431	-343.057	265.536	HepG2 toxicity GSE51952
						Tolbutamide	55.6171	-50.9122	-18.0328	-1.42336	HepG2 toxicity GSE51952
						Valproic acid	-81.2852	48.5505	-92.6217	167.967	HepG2 toxicity GSE51952
						sd control	261.707	331.129	187.442	193.889
							cgr(C)	cgr(A)	cgr(G)	cgr(U)
					female	1,4-Dichlorobenzene	-18.0412	10.171	-13.5691	14.6834	F CD-1 mouse liver samples GSE44783
					male	1,4-Dichlorobenzene	-17.8328	4.99409	8.23021	6.97673	M CD-1 mouse liver samples GSE44783
					female	C.I. Direct Black	-21.0629	13.0236	-24.7278	14.0528	F CD-1 mouse liver samples GSE44783
					male	C.I. Direct Black	-52.1048	33.4392	-33.615	40.2488	M CD-1 mouse liver samples GSE44783
					female	Carboxymethyl cellulose	-8.11198	9.26093	-20.3215	6.27993	F CD-1 mouse liver samples GSE44783
					male	Carboxymethyl cellulose	-30.6733	24.2733	-28.8102	26.3133	M CD-1 mouse liver samples GSE44783
					female	Cefuroxime	2.38606	-2.47261	-21.01	-1.90829	F CD-1 mouse liver samples GSE44783
					male	Cefuroxime	-43.1624	29.4328	-39.0395	36.0259	M CD-1 mouse liver samples GSE44783
					female	Corn oil	-24.3208	14.5215	-24.274	18.3523	F CD-1 mouse liver samples GSE44783
					male	Corn oil	-42.1912	25.608	-17.1616	32.9732	M CD-1 mouse liver samples GSE44783
					female	Cyproterone acetate	19.0194	-20.3859	0.949592	-13.179	F CD-1 mouse liver samples GSE44783
					male	Cyproterone acetate	-31.5334	12.64	-20.8672	24.1966	M CD-1 mouse liver samples GSE44783
					female	Dimethylnitrosamine	-48.2485	41.3027	-48.7025	32.993	F CD-1 mouse liver samples GSE44783
					male	Dimethylnitrosamine	-68.2189	52.3425	-52.5721	50.0526	M CD-1 mouse liver samples GSE44783
					female	Methylendianiline	-23.0049	9.88603	-10.2048	11.9141	F CD-1 mouse liver samples GSE44783
					male	Methylendianiline	-47.6597	29.408	-19.0368	38.541	M CD-1 mouse liver samples GSE44783
					female	Nifedipine	0.591396	7.17684	-30.56	-7.16303	F CD-1 mouse liver samples GSE44783
					male	Nifedipine	-18.3231	10.1501	-16.2839	17.1734	M CD-1 mouse liver samples GSE44783
					female	Phenobarbital	0.212117	0.269099	-9.44072	6.30374	F CD-1 mouse liver samples GSE44783
					male	Phenobarbital	-22.4297	21.4943	-22.7901	30.4382	M CD-1 mouse liver samples GSE44783
					female	Piperonyl-butoxide	-13.4069	2.96823	-3.00198	13.3752	F CD-1 mouse liver samples GSE44783
					male	Piperonyl-butoxide	-26.5564	14.7318	-18.8776	25.5914	M CD-1 mouse liver samples GSE44783
					female	Prazosin	-28.5611	29.04	-47.9359	27.9301	F CD-1 mouse liver samples GSE44783
					male	Prazosin	-28.5349	18.7959	-33.2605	28.639	M CD-1 mouse liver samples GSE44783
					female	Propranolol	-5.12043	-1.3108	-17.5364	6.15135	F CD-1 mouse liver samples GSE44783
					male	Propranolol	-22.1131	8.50347	-20.7601	26.3314	M CD-1 mouse liver samples GSE44783
					female	Thioacetamide	-57.651	37.3057	8.6343	19.7621	F CD-1 mouse liver samples GSE44783
					male	Thioacetamide	-93.7599	64.0772	-20.674	52.8755	M CD-1 mouse liver samples GSE44783
					female	Wy-14643	-39.2895	25.8439	-5.54898	28.9633	F CD-1 mouse liver samples GSE44783
					male	Wy-14643	-69.6821	50.4538	-13.8671	52.5124	M CD-1 mouse liver samples GSE44783
						sd control	20.5746	14.9138	17.2949	18.8234
							cgr(C)	cgr(A)	cgr(G)	cgr(U)
						Atenolol	19.5177	24.7258	-87.6618	27.984	rat drugmatrix THIGH MUSCLE
						Azaribine	131.783	-117.483	104.707	-100.261	rat drugmatrix THIGH MUSCLE
						Buspirone	-16.6898	23.5698	-89.9903	62.1392	rat drugmatrix THIGH MUSCLE
						Chlorpropamide	-6.94487	41.2486	-85.1877	29.5552	rat drugmatrix THIGH MUSCLE
						CMC	45.3659	-45.3933	20.7519	-31.3653	rat drugmatrix THIGH MUSCLE
						CMC/SDS/Povidone	47.1399	-61.2469	53.6303	-28.9791	rat drugmatrix THIGH MUSCLE
						Dexchlorpheniramine	-5.93345	-1.56475	-30.8134	28.0949	rat drugmatrix THIGH MUSCLE
						Dicyclomine	55.2896	-51.5684	95.1896	-82.4393	rat drugmatrix THIGH MUSCLE
						Etidronate	70.7439	-53.6599	46.4288	-72.6598	rat drugmatrix THIGH MUSCLE
						Famotidine	82.2945	-75.5089	47.6503	-37.0126	rat drugmatrix THIGH MUSCLE
						Flunarizine	24.5037	-21.459	-32.4329	14.9086	rat drugmatrix THIGH MUSCLE
						Gabapentin	-15.0535	19.1569	-41.3413	42.1269	rat drugmatrix THIGH MUSCLE
						Glyburide	67.1304	-3.4289	-69.6885	-10.3233	rat drugmatrix THIGH MUSCLE
						Guanethidine	-82.3671	89.0049	-118.493	95.2619	rat drugmatrix THIGH MUSCLE
						Levosulpiride	2.99869	35.8767	-88.463	41.8031	rat drugmatrix THIGH MUSCLE
						Losartan	92.7101	-73.8943	44.982	-55.5551	rat drugmatrix THIGH MUSCLE
						Oxybutynin	10.4949	-11.9019	-16.2704	4.28797	rat drugmatrix THIGH MUSCLE
						Paroxetine	23.7428	-24.6739	22.7672	-43.3626	rat drugmatrix THIGH MUSCLE
						Pentoxifylline	-26.7798	27.292	-81.7892	64.8914	rat drugmatrix THIGH MUSCLE
						Phenytoin	7.43556	-12.0914	-17.0549	-11.1118	rat drugmatrix THIGH MUSCLE
						Spironolactone	1.3206	-5.81577	-25.1498	15.3817	rat drugmatrix THIGH MUSCLE
						Sulpiride	28.6323	-26.6009	28.8478	-23.3863	rat drugmatrix THIGH MUSCLE
						Trimethadione	22.947	-20.3599	53.2343	-45.0224	rat drugmatrix THIGH MUSCLE
						sd control	105.027	88.7352	87.3	101.559
							cgr(C)	cgr(A)	cgr(G)	cgr(U)
						1-Naphthyl Isothiocyanate	21.317	-5.26505	77.2091	-64.2665	rat DrugMatrix HEPATOCYTES
						3-Methylcholanthrene	5.277	-21.4652	32.2552	-3.47949	rat DrugMatrix HEPATOCYTES
						4,4'-Diethylaminoethoxyhexestrol	-23.2577	11.457	76.0827	-26.659	rat DrugMatrix HEPATOCYTES
						4,4'-Methylenedianiline	13.6602	46.7333	51.3861	-78.8561	rat DrugMatrix HEPATOCYTES
						6-Mercaptopurine	-18.9523	5.91739	32.6993	-15.6349	rat DrugMatrix HEPATOCYTES
						Acetaminophen	35.832	-7.46029	32.1826	-6.33285	rat DrugMatrix HEPATOCYTES
						Allyl Alcohol	-21.6565	39.739	-42.4572	24.3572	rat DrugMatrix HEPATOCYTES
						Amantadine	-103.62	79.09	47.4636	7.53458	rat DrugMatrix HEPATOCYTES
						Amineptine	-79.697	88.9807	11.2942	53.5057	rat DrugMatrix HEPATOCYTES
						Amiodarone	38.0479	-35.5491	73.3476	-46.7821	rat DrugMatrix HEPATOCYTES
						Amitriptyline	-37.4592	32.7348	40.8299	-14.2447	rat DrugMatrix HEPATOCYTES
						Antimycin A	10.8177	-30.7839	39.5727	-21.9862	rat DrugMatrix HEPATOCYTES
						Atorvastatin	34.8546	8.45633	18.318	-37.5085	rat DrugMatrix HEPATOCYTES
						Azathioprine	-25.347	22.8734	27.967	-22.9386	rat DrugMatrix HEPATOCYTES
						Beta-Estradiol	24.6075	-11.8809	104.608	-79.1851	rat DrugMatrix HEPATOCYTES
						Busulfan	-39.6742	41.3036	-38.5267	33.4907	rat DrugMatrix HEPATOCYTES
						Cadmium Chloride	-14.1283	-7.31676	37.2074	-3.60376	rat DrugMatrix HEPATOCYTES
						Carbon Tetrachloride	-29.6992	43.779	-44.2417	28.8722	rat DrugMatrix HEPATOCYTES
						Carmustine	-2.23509	15.8505	139.983	-55.0819	rat DrugMatrix HEPATOCYTES
						Carvedilol	-64.4871	29.8974	44.3963	4.58039	rat DrugMatrix HEPATOCYTES
						Celecoxib	-8.03491	-4.22449	35.0863	-8.82608	rat DrugMatrix HEPATOCYTES
						Ceramide C2	5.30356	1.53937	59.7576	-45.4995	rat DrugMatrix HEPATOCYTES
						Cerivastatin	-58.2778	80.8878	-64.2874	62.9387	rat DrugMatrix HEPATOCYTES
						Chlorambucil	-22.4873	-33.9006	32.2518	-1.21324	rat DrugMatrix HEPATOCYTES
						Chloroquine	42.1772	-39.5469	90.868	-70.0147	rat DrugMatrix HEPATOCYTES
						Chlorpromazine	-16.8918	39.3202	5.5944	-8.01677	rat DrugMatrix HEPATOCYTES
						Cisplatin	119.937	-121.322	250.525	-113.255	rat DrugMatrix HEPATOCYTES
						Citalopram	-41.6169	26.08	55.5902	-10.4289	rat DrugMatrix HEPATOCYTES
						Clofibrate	-26.9238	28.0614	-51.0119	32.0316	rat DrugMatrix HEPATOCYTES
						Clomipramine	39.4992	-36.2478	81.1034	-55.1377	rat DrugMatrix HEPATOCYTES
						Clotrimazole	-71.7489	93.6633	-0.334052	12.1326	rat DrugMatrix HEPATOCYTES
						Clozapine	-68.7228	77.6423	25.7125	-10.1888	rat DrugMatrix HEPATOCYTES
						Colchicine	-21.6998	44.9631	36.0911	3.12738	rat DrugMatrix HEPATOCYTES
						Cyclophosphamide	-39.563	-4.73209	56.8466	27.2243	rat DrugMatrix HEPATOCYTES
						Cyclosporin A	-50.0969	46.5517	16.132	10.4171	rat DrugMatrix HEPATOCYTES
						Cytochalasin B	49.6346	-41.7464	39.8038	-31.211	rat DrugMatrix HEPATOCYTES
						Danazol	-90.8818	77.0592	-5.86502	31.0681	rat DrugMatrix HEPATOCYTES
						Daunorubicin	-49.7025	8.97574	2.69143	-4.45548	rat DrugMatrix HEPATOCYTES
						Desloratadine	-35.6398	22.2875	78.2605	-38.11	rat DrugMatrix HEPATOCYTES
						Dexamethasone	45.1422	-27.4332	-9.13035	-2.81591	rat DrugMatrix HEPATOCYTES
						D-Galactosamine	69.135	-65.2914	63.4098	-45.2556	rat DrugMatrix HEPATOCYTES
						Didanosine	68.2178	-46.1414	59.51	-63.9136	rat DrugMatrix HEPATOCYTES
						Diethylstilbestrol	35.3008	-23.5883	98.3769	-88.9742	rat DrugMatrix HEPATOCYTES
						Diphenhydramine	-96.3675	102.333	-21.3802	36.6615	rat DrugMatrix HEPATOCYTES
						Doxepin	-15.237	3.88553	75.1348	-21.1015	rat DrugMatrix HEPATOCYTES
						Doxofylline	24.3356	17.6835	29.1265	-73.7811	rat DrugMatrix HEPATOCYTES
						Doxorubicin	4.81855	-19.9282	2.7898	-32.3026	rat DrugMatrix HEPATOCYTES
						Erlotinib	-48.3535	39.072	-41.7032	67.1681	rat DrugMatrix HEPATOCYTES
						Ethanol	67.4723	-50.3301	74.2554	-69.0196	rat DrugMatrix HEPATOCYTES
						Ethinylestradiol	-88.6676	82.7791	42.9311	4.4276	rat DrugMatrix HEPATOCYTES
						Etoposide	47.5374	-39.734	21.4337	-49.7638	rat DrugMatrix HEPATOCYTES
						Fenofibrate	35.6492	-59.1174	27.7682	-11.7853	rat DrugMatrix HEPATOCYTES
						Fluoxetine	29.4171	-25.6861	93.385	-60.3081	rat DrugMatrix HEPATOCYTES
						Fluphenazine	-15.4117	6.84607	46.4231	-24.8641	rat DrugMatrix HEPATOCYTES
						Gabapentin	88.9434	-56.7543	74.2506	-83.1685	rat DrugMatrix HEPATOCYTES
						Gefitinib	-89.1763	68.3243	-12.7702	50.744	rat DrugMatrix HEPATOCYTES
						Gemfibrozil	-74.701	92.623	47.4562	-39.3216	rat DrugMatrix HEPATOCYTES
						Gentamicin	-36.9329	30.7688	-17.1238	8.58609	rat DrugMatrix HEPATOCYTES
						Griseofulvin	-68.4329	58.9749	-41.4358	51.5204	rat DrugMatrix HEPATOCYTES
						Haloperidol	28.7037	-17.8052	64.7508	-55.5728	rat DrugMatrix HEPATOCYTES
						Idarubicin	-32.178	0.664557	23.7317	-21.2718	rat DrugMatrix HEPATOCYTES
						Ifosfamide	112.676	-77.3256	220.544	-106.332	rat DrugMatrix HEPATOCYTES
						Imatinib	-67.6704	42.3578	-29.5723	77.0566	rat DrugMatrix HEPATOCYTES
						Isotretinoin	-62.198	88.1045	17.7717	-6.5063	rat DrugMatrix HEPATOCYTES
						Itraconazole	-3.39396	7.60099	68.628	-32.1805	rat DrugMatrix HEPATOCYTES
						Kanamycin	12.1301	-30.7842	30.67	-39.2843	rat DrugMatrix HEPATOCYTES
						Ketoconazole	-50.7603	80.822	12.8131	-11.8662	rat DrugMatrix HEPATOCYTES
						Labetalol	6.5672	-3.49423	83.0402	-37.8073	rat DrugMatrix HEPATOCYTES
						Lansoprazole	81.4624	-14.4597	164.795	-157.675	rat DrugMatrix HEPATOCYTES
						L-Buthionine Sulfoximine	-83.7661	84.1742	-28.5882	47.4122	rat DrugMatrix HEPATOCYTES
						Lithocholic Acid	-39.9803	16.5112	32.6085	-10.6092	rat DrugMatrix HEPATOCYTES
						Lomustine	70.3779	-41.5137	182.405	-81.2955	rat DrugMatrix HEPATOCYTES
						Loratadine	47.5384	-28.6525	70.5811	-39.8122	rat DrugMatrix HEPATOCYTES
						Marimastat	26.4108	0.624188	28.9054	-82.3487	rat DrugMatrix HEPATOCYTES
						Methapyrilene	-99.2826	100.685	-31.5218	43.2724	rat DrugMatrix HEPATOCYTES
						Microcystin-LR	-18.1961	11.7343	35.2203	-21.144	rat DrugMatrix HEPATOCYTES
						Mln-518	-86.0945	59.8917	20.9958	51.8178	rat DrugMatrix HEPATOCYTES
						Monocrotaline	41.2587	-101.483	196.556	-60.5917	rat DrugMatrix HEPATOCYTES
						N,N-Dimethylformamide	12.713	-12.7468	23.6081	-16.1322	rat DrugMatrix HEPATOCYTES
						Nevirapine	23.2783	1.24254	18.1258	-38.1614	rat DrugMatrix HEPATOCYTES
						Nimesulide	43.6414	18.0693	84.6853	-112.38	rat DrugMatrix HEPATOCYTES
						N-Nitrosodiethylamine	-1.33581	-26.9524	55.485	9.39049	rat DrugMatrix HEPATOCYTES
						Norethindrone	6.57062	1.96427	9.53484	-15.5362	rat DrugMatrix HEPATOCYTES
						Nortriptyline	-50.193	45.1146	48.8775	-20.6034	rat DrugMatrix HEPATOCYTES
						Olanzapine	-23.8201	8.9889	82.1241	-60.9625	rat DrugMatrix HEPATOCYTES
						Omeprazole	-39.4898	70.6389	-10.6896	26.68	rat DrugMatrix HEPATOCYTES
						Pantoprazole	1.74578	44.8543	162.405	-132.937	rat DrugMatrix HEPATOCYTES
						Paraquat Dichloride	-2.49027	29.7606	12.6679	-30.1887	rat DrugMatrix HEPATOCYTES
						Paroxetine	20.0574	-12.6538	45.3084	-34.6842	rat DrugMatrix HEPATOCYTES
						Pemoline	64.6566	-53.4294	37.5165	-53.9066	rat DrugMatrix HEPATOCYTES
						Perhexiline	37.1845	-24.8731	42.6005	-36.4567	rat DrugMatrix HEPATOCYTES
						Phalloidin	-12.7464	-12.0597	15.4536	15.8732	rat DrugMatrix HEPATOCYTES
						Prinomastat	43.5252	-52.0928	66.4124	-33.4697	rat DrugMatrix HEPATOCYTES
						Progesterone	84.2607	-65.817	65.6717	-80.7813	rat DrugMatrix HEPATOCYTES
						Quetiapine	28.4374	-15.3807	78.5111	-56.7347	rat DrugMatrix HEPATOCYTES
						Rabeprazole	1.58241	13.985	111.115	-78.0723	rat DrugMatrix HEPATOCYTES
						Ramipril	-0.205211	5.04499	22.353	-35.3874	rat DrugMatrix HEPATOCYTES
						Rapamycin	37.3022	-25.9575	67.5216	-61.047	rat DrugMatrix HEPATOCYTES
						Rifampin	37.7254	-29.6945	83.2001	-56.6128	rat DrugMatrix HEPATOCYTES
						Risperidone	-109.143	127.777	-30.8883	5.0514	rat DrugMatrix HEPATOCYTES
						Rofecoxib	8.30076	-15.2984	37.2953	-12.1538	rat DrugMatrix HEPATOCYTES
						Sertraline	45.5699	-50.1574	71.0751	-40.8486	rat DrugMatrix HEPATOCYTES
						Sildenafil	-42.2433	4.88701	52.1968	7.4519	rat DrugMatrix HEPATOCYTES
						Simvastatin	64.76	-47.9954	7.09661	-25.9938	rat DrugMatrix HEPATOCYTES
						Sotalol	-1.49104	-1.59752	47.8563	-11.2959	rat DrugMatrix HEPATOCYTES
						Sparteine	-90.7448	136.222	-66.0899	-13.2897	rat DrugMatrix HEPATOCYTES
						Sporidesmin A	117.926	-4.99484	86.8334	-134.254	rat DrugMatrix HEPATOCYTES
						Staurosporine	38.8585	31.7193	33.1234	-43.3805	rat DrugMatrix HEPATOCYTES
						Stavudine	-44.5229	47.8447	23.1014	1.43906	rat DrugMatrix HEPATOCYTES
						Streptozotocin	-58.8536	29.1962	28.0176	30.4238	rat DrugMatrix HEPATOCYTES
						Sulconazole	-27.6715	33.883	81.2701	-11.3235	rat DrugMatrix HEPATOCYTES
						Sulindac	72.3707	-52.035	38.6174	-43.1131	rat DrugMatrix HEPATOCYTES
						Sulpiride	-8.70603	10.9841	8.17243	-9.5039	rat DrugMatrix HEPATOCYTES
						Tacrolimus	11.7497	31.0056	96.182	-91.9637	rat DrugMatrix HEPATOCYTES
						Tamoxifen	-52.1281	66.2702	26.7958	-20.063	rat DrugMatrix HEPATOCYTES
						Tenidap	-5.12585	11.0414	51.2764	-46.111	rat DrugMatrix HEPATOCYTES
						Tetracycline	9.83604	-13.5914	61.0243	-47.0091	rat DrugMatrix HEPATOCYTES
						TGF Beta-1, Human Recombinant	44.4035	-49.9063	73.8713	-70.0563	rat DrugMatrix HEPATOCYTES
						Tretinoin	-100.125	100.978	-37.3848	72.0494	rat DrugMatrix HEPATOCYTES
						Valdecoxib	-61.0066	106.072	85.3977	-72.9499	rat DrugMatrix HEPATOCYTES
						Valeric Acid	-40.6846	42.1698	-23.3389	70.9067	rat DrugMatrix HEPATOCYTES
						Valproic Acid	75.0383	-83.8759	39.9452	-17.1127	rat DrugMatrix HEPATOCYTES
						Venlafaxine	-145.376	89.2122	-1.8843	86.3019	rat DrugMatrix HEPATOCYTES
						Vinblastine	-16.8413	48.1471	80.9717	-56.4884	rat DrugMatrix HEPATOCYTES
						Zidovudine	17.0364	-9.60276	30.925	-20.3556	rat DrugMatrix HEPATOCYTES
						sd control	91.2217	71.2345	75.7047	73.7859
							cgr(C)	cgr(A)	cgr(G)	cgr(U)
						1,1-Dichloroethene	-37.5616	33.5493	-42.572	40.033	rat drugmatrix LIVER
						17-Methyltestosterone	-58.3527	11.8757	41.6112	-20.2504	rat drugmatrix LIVER
						1-Naphthyl Isothiocyanate	-101.946	55.6294	-19.731	63.3851	rat drugmatrix LIVER
						2,3,7,8-Tetrachlorodibenzo-P-Dioxin	-23.2976	21.0466	-31.6859	23.354	rat drugmatrix LIVER
						2-Acetylaminofluorene	-21.4187	11.3273	8.94618	-3.83419	rat drugmatrix LIVER
						3,3',4',5-Tetrachlorosalicylanilide	33.5049	1.77852	8.85377	-39.9649	rat drugmatrix LIVER
						3-Methylcholanthrene	-40.4559	32.178	-28.2201	36.3264	rat drugmatrix LIVER
						4,4'-Methylenedianiline	-119.519	67.2236	-24.6107	70.2696	rat drugmatrix LIVER
						6-Mercaptopurine	-0.517744	-0.584274	58.5175	-32.675	rat drugmatrix LIVER
						Acetazolamide	58.071	-47.6927	49.2748	-56.5347	rat drugmatrix LIVER
						Aflatoxin B1	-14.8745	31.6163	-19.8237	15.1936	rat drugmatrix LIVER
						Albendazole	-128.842	87.2458	-74.6072	84.7293	rat drugmatrix LIVER
						Allyl Alcohol	-124.471	88.0544	-77.5903	91.7757	rat drugmatrix LIVER
						Alpha-Naphthoflavone	-76.5291	39.4348	3.36146	12.2472	rat drugmatrix LIVER
						Altretamine	-26.2264	22.6556	-7.78793	-0.0200244	rat drugmatrix LIVER
						Amantadine	13.5792	-5.84941	-1.66763	-8.25412	rat drugmatrix LIVER
						Aminosalicylic Acid	-210.561	135.091	-14.9742	82.9259	rat drugmatrix LIVER
						Amiodarone	-41.3003	15.8711	-33.8305	15.9957	rat drugmatrix LIVER
						Amlodipine	-14.8187	6.33572	-14.0948	-2.10263	rat drugmatrix LIVER
						Anastrozole	-99.0669	44.5657	24.2267	40.438	rat drugmatrix LIVER
						Artemisinin	-33.2269	37.0446	32.0889	-13.8774	rat drugmatrix LIVER
						Aspirin	-83.3942	59.296	-52.2041	61.4289	rat drugmatrix LIVER
						Atorvastatin	6.30781	-4.5574	15.6194	-18.5543	rat drugmatrix LIVER
						Azathioprine	33.8538	-20.6774	46.0833	-52.5998	rat drugmatrix LIVER
						Balsalazide	-24.8312	17.6957	-16.3316	16.7827	rat drugmatrix LIVER
						Benzethonium Chloride	51.3632	-12.8351	53.9398	-71.47	rat drugmatrix LIVER
						Benzothiazyl Disulfide	-25.1444	-2.27435	16.5249	15.049	rat drugmatrix LIVER
						Beta-Estradiol	-38.7212	32.9861	6.00898	4.67903	rat drugmatrix LIVER
						Betamethasone	-47.7024	19.7124	-16.0719	40.9081	rat drugmatrix LIVER
						Beta-Naphthoflavone	-36.6471	37.4316	-40.4364	25.6865	rat drugmatrix LIVER
						Bezafibrate	-37.1703	17.3949	11.7856	8.72536	rat drugmatrix LIVER
						Bis(2-Ethylhexyl)Phthalate	-13.8731	6.33581	4.48282	13.6052	rat drugmatrix LIVER
						Bisphenol A	5.94075	-21.0775	29.6516	-24.9265	rat drugmatrix LIVER
						Bithionol	-22.0078	5.21472	5.99904	0.673051	rat drugmatrix LIVER
						Carbamazepine	-66.3757	57.67	-8.35154	3.38138	rat drugmatrix LIVER
						Carbimazole	46.2041	-29.5134	59.9902	-61.5635	rat drugmatrix LIVER
						Carbon Tetrachloride	-167.777	115.22	-77.3601	95.9857	rat drugmatrix LIVER
						Carmustine	-103.188	57.7327	-36.1333	68.4151	rat drugmatrix LIVER
						Carvedilol	-35.8458	7.37373	46.0373	-7.75797	rat drugmatrix LIVER
						Catechol	-84.9048	58.4568	-45.0328	59.4813	rat drugmatrix LIVER
						CerIVastatin	-84.5759	41.4053	-33.5869	53.6286	rat drugmatrix LIVER
						Chlorambucil	24.4518	-31.3183	35.5216	-28.7008	rat drugmatrix LIVER
						Chloroform	-107.891	65.8349	-15.7711	42.4843	rat drugmatrix LIVER
						Chloroxylenol	49.5432	-15.6669	11.9903	-31.4748	rat drugmatrix LIVER
						Cholecalciferol	13.0302	22.6566	9.04099	-43.4481	rat drugmatrix LIVER
						Cinnarizine	20.5804	-26.0831	71.6108	-37.5594	rat drugmatrix LIVER
						Citalopram	-14.4459	13.423	6.19514	7.94817	rat drugmatrix LIVER
						Clofibrate	-96.3272	76.5798	-73.1757	76.7028	rat drugmatrix LIVER
						Clofibric Acid	-32.4072	35.2102	1.29728	-1.71137	rat drugmatrix LIVER
						Clomiphene	-53.022	17.8286	-25.1929	2.66464	rat drugmatrix LIVER
						Clomipramine	-7.8421	1.98298	1.42737	6.38169	rat drugmatrix LIVER
						Clonazepam	-24.7082	-4.45105	32.086	-1.74124	rat drugmatrix LIVER
						Closantel	15.7918	-17.1781	18.7502	-16.4396	rat drugmatrix LIVER
						Clotrimazole	-44.9803	14.5301	-3.18034	16.5271	rat drugmatrix LIVER
						CMC	-12.3091	7.66202	-7.45125	11.8396	rat drugmatrix LIVER
						Corn Oil	-32.138	10.222	3.93833	20.0367	rat drugmatrix LIVER
						Corn Oil	-26.1697	20.2892	-10.1495	13.9684	rat drugmatrix LIVER
						Cortisone	-7.31706	-2.84586	-17.0908	14.5864	rat drugmatrix LIVER
						Crotamiton	-103.601	67.4728	18.8149	34.2832	rat drugmatrix LIVER
						Cyclopropane Carboxylic Acid	18.6443	-7.79147	28.8261	-24.2905	rat drugmatrix LIVER
						Cyclosporin A	-0.569044	-26.1728	36.6765	-25.6847	rat drugmatrix LIVER
						Cyproterone Acetate	11.815	-14.6939	65.9941	-36.163	rat drugmatrix LIVER
						Cytarabine	-130.942	92.6382	-102.364	105.041	rat drugmatrix LIVER
						Danazol	28.6176	-16.9874	30.2119	-37.0983	rat drugmatrix LIVER
						Daunorubicin	-86.7904	51.0779	-46.4601	75.5041	rat drugmatrix LIVER
						Dexamethasone	27.6138	-35.8809	72.7829	-37.9133	rat drugmatrix LIVER
						Diazepam	-0.961891	-5.03244	38.2872	-18.5234	rat drugmatrix LIVER
						Diclofenac	-33.4992	4.22667	-0.238466	22.0676	rat drugmatrix LIVER
						Diethylstilbestrol	-49.6584	46.8136	11.969	4.36296	rat drugmatrix LIVER
						Digoxin	18.9681	-28.309	6.63665	-43.2285	rat drugmatrix LIVER
						Doxorubicin	-96.547	73.2416	-76.5886	79.3806	rat drugmatrix LIVER
						Econazole	10.4205	-14.4598	32.6248	-21.4668	rat drugmatrix LIVER
						Enoxacin	2.4699	-23.9052	25.2092	-12.5062	rat drugmatrix LIVER
						Epirubicin	-10.386	0.541258	37.0994	-14.7261	rat drugmatrix LIVER
						Erlotinib	34.5933	-53.0725	64.8275	-55.423	rat drugmatrix LIVER
						Erythromycin	-54.0201	34.7585	-37.8103	36.0437	rat drugmatrix LIVER
						Estriol	-31.8523	25.587	46.2997	-18.1204	rat drugmatrix LIVER
						Ethanol	-17.4659	-10.9799	8.00674	25.7581	rat drugmatrix LIVER
						Ethinylestradiol	-99.2791	77.916	-6.46895	36.4724	rat drugmatrix LIVER
						Ethisterone	-5.63483	13.4002	-8.86653	-8.99443	rat drugmatrix LIVER
						Ethylestrenol	-92.298	67.1924	-69.8888	57.7174	rat drugmatrix LIVER
						Etodolac	-35.4357	20.122	-24.8355	35.5825	rat drugmatrix LIVER
						Fenbendazole	49.1125	-18.3849	45.8115	-78.6162	rat drugmatrix LIVER
						Fenofibrate	-74.3665	47.5373	-19.0379	45.4731	rat drugmatrix LIVER
						Finasteride	-70.7766	54.6745	-37.7973	53.5726	rat drugmatrix LIVER
						Flubendazole	64.8485	-33.1315	76.176	-72.4026	rat drugmatrix LIVER
						Fluconazole	-49.3264	34.1456	8.95563	9.21204	rat drugmatrix LIVER
						Fludrocortisone Acetate	-30.4096	-22.8936	0.902837	-13.7143	rat drugmatrix LIVER
						Fluocinolone Acetonide	41.9801	-31.1644	51.183	-46.1297	rat drugmatrix LIVER
						Fluphenazine	-26.1853	7.06273	4.10587	11.8871	rat drugmatrix LIVER
						Fluvastatin	-12.8914	-6.32386	21.0349	-0.0921502	rat drugmatrix LIVER
						Gefitinib	93.4755	-78.4388	76.1459	-83.7411	rat drugmatrix LIVER
						Gemfibrozil	-44.7525	12.9791	1.69346	27.0518	rat drugmatrix LIVER
						Genistein	-62.5705	43.3291	-40.0385	55.398	rat drugmatrix LIVER
						Gentamicin	37.1658	-22.9685	17.3163	-24.7187	rat drugmatrix LIVER
						Gentian Violet	53.6067	-36.2553	38.8755	-41.8311	rat drugmatrix LIVER
						Glipizide	110.333	-96.0221	99.8246	-95.2851	rat drugmatrix LIVER
						Hexachlorophene	-6.94809	19.1693	17.8589	-15.5843	rat drugmatrix LIVER
						Hydrazine	-20.82	10.5745	8.00081	4.50132	rat drugmatrix LIVER
						Hydrocortisone	35.9859	-37.0047	51.9631	-44.9918	rat drugmatrix LIVER
						Ibuprofen	12.3581	-22.6549	53.192	-46.274	rat drugmatrix LIVER
						Idebenone	-55.0031	28.3754	-20.9616	13.2596	rat drugmatrix LIVER
						Ifosfamide	-38.2943	32.2096	-18.8922	11.9718	rat drugmatrix LIVER
						Imatinib	80.2274	-68.5759	79.7269	-86.7272	rat drugmatrix LIVER
						Indomethacin	67.3837	-28.7877	41.0717	-62.1057	rat drugmatrix LIVER
						Interleukin 6, Rat	-35.7763	18.3565	-31.6445	46.1391	rat drugmatrix LIVER
						Isoeugenol	-11.6028	20.677	10.8898	-11.1664	rat drugmatrix LIVER
						Isotretinoin	18.1234	-16.1466	30.4807	-37.5738	rat drugmatrix LIVER
						Itraconazole	-9.66404	-3.81288	29.3651	-8.63126	rat drugmatrix LIVER
						Ketoconazole	4.93978	-14.0361	31.3547	-22.2056	rat drugmatrix LIVER
						Ketorolac	-24.4881	22.8764	-19.1545	8.36336	rat drugmatrix LIVER
						Lead (II) Acetate	-14.6289	16.2548	-4.1634	-11.3704	rat drugmatrix LIVER
						Lead(IV) Acetate	-45.8679	35.019	-19.6122	1.83056	rat drugmatrix LIVER
						Leflunomide	-50.6986	38.8488	-22.4342	28.2416	rat drugmatrix LIVER
						Letrozole	16.8894	-13.5187	30.6799	-20.4101	rat drugmatrix LIVER
						Lipopolysaccharide E. Coli O55:B5	-123.452	84.3267	-64.9366	88.287	rat drugmatrix LIVER
						Lomefloxacin	-40.7239	45.2569	-35.8552	34.0711	rat drugmatrix LIVER
						Lomustine	-31.7206	15.9101	-17.718	26.6767	rat drugmatrix LIVER
						Lorazepam	5.47748	0.846628	52.5741	-48.874	rat drugmatrix LIVER
						Lovastatin	-19.9306	-12.113	35.0573	-3.99639	rat drugmatrix LIVER
						Mebendazole	23.426	-8.63823	40.2301	-35.2111	rat drugmatrix LIVER
						Megestrol Acetate	68.2248	-70.5236	55.0817	-55.6651	rat drugmatrix LIVER
						Meloxicam	-56.8024	35.1038	-12.1631	25.1118	rat drugmatrix LIVER
						Mestranol	-10.6549	17.0919	49.3968	-35.5382	rat drugmatrix LIVER
						Methapyrilene	-190.781	147.84	-51.518	104.17	rat drugmatrix LIVER
						Methimazole	-12.6476	29.0306	38.0333	-35.3266	rat drugmatrix LIVER
						Methotrexate	-11.3935	-20.3458	28.7469	-4.46193	rat drugmatrix LIVER
						Methyl Salicylate	-56.0635	32.397	-24.5021	36.8464	rat drugmatrix LIVER
						Miconazole	-105.923	63.0751	3.12327	34.7717	rat drugmatrix LIVER
						Mifepristone	-51.5919	24.5457	13.9248	5.93784	rat drugmatrix LIVER
						Mitomycin C	-128.699	96.0636	-74.769	82.6098	rat drugmatrix LIVER
						MLN-518	64.4127	-62.5972	58.4646	-68.5568	rat drugmatrix LIVER
						Modafinil	-104.985	66.1846	-38.429	70.018	rat drugmatrix LIVER
						N,N-Dimethylformamide	-97.7963	70.1599	-34.2967	57.4296	rat drugmatrix LIVER
						Nafenopin	-196.118	125.995	-36.4159	86.4567	rat drugmatrix LIVER
						Naproxen	-29.255	10.5057	18.5675	0.357839	rat drugmatrix LIVER
						Neomycin	-33.6862	7.45971	-3.86312	21.2893	rat drugmatrix LIVER
						Nimesulide	-6.38927	-24.067	87.9844	-33.5691	rat drugmatrix LIVER
						Nimetazepam	-16.6765	6.73479	-8.40835	2.69835	rat drugmatrix LIVER
						Nitrazepam	76.3936	-53.7139	59.1576	-95.4211	rat drugmatrix LIVER
						N-Nitrosodiethylamine	-120.197	79.9338	-66.1314	83.7003	rat drugmatrix LIVER
						N-Nitrosodimethylamine	-218.864	168.242	-138.057	148.086	rat drugmatrix LIVER
						Norethindrone	-41.7814	36.4897	-8.96944	5.28641	rat drugmatrix LIVER
						Nystatin	68.5615	-30.6921	55.6323	-72.0014	rat drugmatrix LIVER
						Olanzapine	27.0346	-26.4107	36.9819	-30.68	rat drugmatrix LIVER
						Oxfendazole	40.9874	-52.2118	33.3036	-29.5613	rat drugmatrix LIVER
						Oxymetholone	23.1769	-20.3062	12.7486	-24.8618	rat drugmatrix LIVER
						Oxytetracycline	22.6809	-20.4401	4.46728	-39.7465	rat drugmatrix LIVER
						Pantoprazole	11.3835	-20.0173	49.6688	-37.4328	rat drugmatrix LIVER
						Pemoline	39.0021	-31.0203	22.3474	-30.8642	rat drugmatrix LIVER
						Phenobarbital	-85.1741	61.4904	-57.5273	66.1378	rat drugmatrix LIVER
						Phenothiazine	-59.6202	42.4778	-13.6123	29.6194	rat drugmatrix LIVER
						Piclamilast	-26.6855	24.3871	-18.1397	0.847901	rat drugmatrix LIVER
						Pioglitazone	-42.2678	42.0028	4.17932	-16.7558	rat drugmatrix LIVER
						Pirinixic Acid	-91.8758	67.7822	4.13159	40.7512	rat drugmatrix LIVER
						Pramoxine	-54.2067	41.1556	-38.0176	40.9555	rat drugmatrix LIVER
						Prednisolone	18.8023	-43.4247	19.0536	-42.0059	rat drugmatrix LIVER
						Primidone	49.7858	-52.269	66.0377	-58.0292	rat drugmatrix LIVER
						Procarbazine	-124.462	77.4514	-70.1985	86.197	rat drugmatrix LIVER
						Progesterone	-1.76982	1.33146	21.6701	-17.1843	rat drugmatrix LIVER
						Promethazine	-46.3154	32.03	-23.3151	34.2421	rat drugmatrix LIVER
						Propylthiouracil	103.672	-47.4553	74.5202	-110.796	rat drugmatrix LIVER
						Pyrogallol	-45.3344	35.2555	-22.0845	24.569	rat drugmatrix LIVER
						Rabeprazole	-16.2002	-10.0615	28.4996	-13.5856	rat drugmatrix LIVER
						Raloxifene	-7.5006	1.41654	10.7458	-17.6535	rat drugmatrix LIVER
						Rifabutin	-81.6033	42.9915	-7.03279	21.7312	rat drugmatrix LIVER
						Rofecoxib	-17.071	-0.253068	28.8416	0.796703	rat drugmatrix LIVER
						Roflumilast	63.8415	-39.9104	88.0541	-85.2616	rat drugmatrix LIVER
						Rolipram	-38.305	28.2515	21.73	-12.7013	rat drugmatrix LIVER
						Rosiglitazone	-71.5451	32.1845	33.2518	-5.45847	rat drugmatrix LIVER
						Roxithromycin	-41.7074	22.9867	-34.5102	26.8486	rat drugmatrix LIVER
						RSA/Saline	-25.1073	18.9859	-40.5822	31.9303	rat drugmatrix LIVER
						Safrole	-52.8684	28.1691	3.88603	12.5563	rat drugmatrix LIVER
						Salicylamide	25.1619	-15.3502	37.8443	-35.0635	rat drugmatrix LIVER
						Salicylic Acid	-128.908	82.3324	-84.4139	102.37	rat drugmatrix LIVER
						Saline	-70.6076	45.163	-45.826	56.9078	rat drugmatrix LIVER
						Saline	-97.6298	68.3283	-69.5335	80.1031	rat drugmatrix LIVER
						Saline	-47.2569	28.0766	-12.5826	31.9092	rat drugmatrix LIVER
						Saline	-62.4536	41.3718	-36.918	39.5069	rat drugmatrix LIVER
						Sildenafil	-97.5434	63.574	-77.9619	94.6843	rat drugmatrix LIVER
						Simvastatin	-40.2421	10.4245	32.525	5.26476	rat drugmatrix LIVER
						Sodium Arsenite	-14.6493	30.1379	39.9821	-39.9719	rat drugmatrix LIVER
						Sotalol	50.096	-49.6537	48.794	-40.5926	rat drugmatrix LIVER
						Spironolactone	-1.90758	-9.62192	27.5959	-20.6489	rat drugmatrix LIVER
						Stanozolol	-53.5775	39.8762	-33.8534	34.6258	rat drugmatrix LIVER
						Stavudine	-132.344	80.0715	3.27875	61.8526	rat drugmatrix LIVER
						Streptozotocin	-104.423	74.7895	-89.7449	89.3181	rat drugmatrix LIVER
						Sulindac	-54.3724	24.4581	4.18129	32.6029	rat drugmatrix LIVER
						Tamoxifen	-40.0486	14.1375	-7.79506	26.3043	rat drugmatrix LIVER
						Testosterone	-117.431	72.6041	-71.4343	88.5244	rat drugmatrix LIVER
						Thiabendazole	-38.6875	30.5053	14.6854	3.04331	rat drugmatrix LIVER
						Thioacetamide	-96.4573	45.4595	63.3503	38.7454	rat drugmatrix LIVER
						Thioguanine	-0.461726	-13.4066	34.3927	-16.5513	rat drugmatrix LIVER
						Tosufloxacin	4.09002	13.3194	-22.3324	1.06694	rat drugmatrix LIVER
						Trichloroacetic Acid	114.967	-55.0549	40.0577	-94.399	rat drugmatrix LIVER
						Troglitazone	21.9932	-13.4238	45.1106	-48.3757	rat drugmatrix LIVER
						Tropisetron	45.9257	-54.8769	35.5888	-38.5873	rat drugmatrix LIVER
						Valproic Acid	-28.8835	28.3632	0.0861424	-0.73289	rat drugmatrix LIVER
						Vinblastine	-146.284	89.209	-61.2423	97.1584	rat drugmatrix LIVER
						Vinorelbine	-17.8085	21.3849	26.723	-24.5196	rat drugmatrix LIVER
						Zileuton	-148.9	100.65	-68.369	117.964	rat drugmatrix LIVER
						Zomepirac	-45.9742	32.7056	-22.3037	24.269	rat drugmatrix LIVER
						sd control	88.8545	63.3291	71.1144	76.7093
							cgr(C)	cgr(A)	cgr(G)	cgr(U)
						1-NAPHTHYL ISOTHIOCYANATE	2.99421	-4.08895	4.84648	-3.21563	rat drugmatrix KIDNEY
						2,4-DIAMINOPHENOL	0.732398	-3.73107	2.8707	-0.901108	rat drugmatrix KIDNEY
						2-AMINO-4-NITROPHENOL	-26.6861	17.8814	-10.7067	18.4869	rat drugmatrix KIDNEY
						3-ACETAMIDOPHENOL	-12.6513	7.66278	-7.5864	10.7422	rat drugmatrix KIDNEY
						4-CHLORO-2-NITROANILINE	1.76406	-1.17099	1.24203	-2.16949	rat drugmatrix KIDNEY
						4-METHYLPYRAZOLE	0.105644	-0.640691	0.426502	0.0043194	rat drugmatrix KIDNEY
						4-NITROBENZOIC ACID	-8.62681	8.23367	-3.68797	3.34206	rat drugmatrix KIDNEY
						4-NONYLPHENOL	-0.19968	-1.96385	1.48647	0.201745	rat drugmatrix KIDNEY
						6-METHOXY-2-NAPHTHYLACETIC ACID	-0.899124	-1.9197	0.907112	-1.20051	rat drugmatrix KIDNEY
						ACETAMINOPHEN	-6.86025	4.88862	-3.52895	5.27539	rat drugmatrix KIDNEY
						ACROLEIN	-2.66962	2.8191	-0.0237434	-3.77988	rat drugmatrix KIDNEY
						ALLOPURINOL	-15.0495	9.58056	2.36458	3.56133	rat drugmatrix KIDNEY
						ALLYL ALCOHOL	-5.42649	3.1565	-2.89023	4.05105	rat drugmatrix KIDNEY
						AMIKACIN	2.88131	-4.12333	3.21501	-1.56642	rat drugmatrix KIDNEY
						AMIODARONE	-0.667697	-2.28835	2.33641	-1.29467	rat drugmatrix KIDNEY
						AMITRIPTYLINE	-0.33857	-1.32265	1.36182	-0.554928	rat drugmatrix KIDNEY
						AMPIROXICAM	2.69051	-4.12055	2.43412	-1.32501	rat drugmatrix KIDNEY
						ANTIPYRINE	5.39187	-6.3407	-1.54125	-1.64825	rat drugmatrix KIDNEY
						ASPIRIN	1.64036	-1.76046	0.998966	-2.63402	rat drugmatrix KIDNEY
						ATORVASTATIN	-0.900172	-0.630709	0.601498	-0.176075	rat drugmatrix KIDNEY
						AZATHIOPRINE	-1.75738	-0.0831699	4.33942	-0.747677	rat drugmatrix KIDNEY
						AZAURIDINE	0.280206	-2.27541	2.15106	-0.860068	rat drugmatrix KIDNEY
						AZITHROMYCIN	5.47118	-5.53614	6.6345	-6.41836	rat drugmatrix KIDNEY
						BACITRACIN	-13.9706	10.8046	0.37918	0.246394	rat drugmatrix KIDNEY
						BENAZEPRIL	-4.7593	-0.154389	-1.83284	4.74697	rat drugmatrix KIDNEY
						BENZOTHIAZYL DISULFIDE	-4.58745	6.15255	-4.41484	2.79426	rat drugmatrix KIDNEY
						BETA-ESTRADIOL	-2.74882	-3.13114	-5.57777	-0.250121	rat drugmatrix KIDNEY
						BEZAFIBRATE	1.14808	-1.18945	1.18082	-0.51252	rat drugmatrix KIDNEY
						BISPHENOL A	-1.41677	-1.58095	-1.29552	1.22785	rat drugmatrix KIDNEY
						BITHIONOL	-0.833566	-0.950789	-0.553803	0.0263879	rat drugmatrix KIDNEY
						BROMFENAC	2.40624	-2.91775	1.43694	-2.04388	rat drugmatrix KIDNEY
						BROMISOVALUM	-2.12776	-0.664089	0.757706	0.783643	rat drugmatrix KIDNEY
						BROMOBENZENE	-0.248298	-1.10793	1.24933	-0.273451	rat drugmatrix KIDNEY
						BROMODICHLOROMETHANE	-4.12004	3.74525	0.530457	-0.24337	rat drugmatrix KIDNEY
						CADMIUM ACETATE	-6.59655	0.694988	-2.39768	5.66284	rat drugmatrix KIDNEY
						CADMIUM CHLORIDE	2.47437	-4.2757	0.88494	-1.99088	rat drugmatrix KIDNEY
						CALCITRIOL	-19.8089	13.6137	-10.4235	12.2422	rat drugmatrix KIDNEY
						CANDESARTAN	-9.39359	2.90999	-2.26114	6.11491	rat drugmatrix KIDNEY
						CAPTOPRIL	-4.9936	1.22911	-0.4536	2.38606	rat drugmatrix KIDNEY
						CARBON TETRACHLORIDE	-6.49755	3.01895	-4.84017	5.5812	rat drugmatrix KIDNEY
						CARBOPLATIN	-8.8429	4.23124	-2.08769	6.12339	rat drugmatrix KIDNEY
						CATECHOL	-0.638386	-0.217362	-0.132313	1.02357	rat drugmatrix KIDNEY
						CEPHALEXIN	-7.27972	1.19967	-0.966491	3.25344	rat drugmatrix KIDNEY
						CERIVASTATIN	-4.2678	-0.774255	-0.953464	1.48701	rat drugmatrix KIDNEY
						CHLOROBENZENE	-8.58073	6.68197	-5.41586	5.17513	rat drugmatrix KIDNEY
						CHOLECALCIFEROL	-7.98307	5.07552	-3.97261	3.38962	rat drugmatrix KIDNEY
						CISPLATIN	-9.02793	4.2286	-0.794535	5.35158	rat drugmatrix KIDNEY
						CLOFIBRATE	-0.552095	-1.54154	0.706118	0.750935	rat drugmatrix KIDNEY
						COBALT (II) CHLORIDE	4.76661	-7.25437	8.63298	-6.45608	rat drugmatrix KIDNEY
						CORTISONE	-0.425559	-3.37771	2.46165	-0.336223	rat drugmatrix KIDNEY
						CROMOLYN	0.337845	-3.74674	3.58451	-1.18389	rat drugmatrix KIDNEY
						CYCLOSPORIN A	-7.16244	2.98332	-2.41369	3.30736	rat drugmatrix KIDNEY
						CYTARABINE	2.33089	-2.3452	5.5215	-7.71366	rat drugmatrix KIDNEY
						DAUNORUBICIN	-5.74269	2.96609	-2.82733	1.8753	rat drugmatrix KIDNEY
						DEXAMETHASONE	-4.46868	0.209336	-1.66366	3.84062	rat drugmatrix KIDNEY
						DEXIBUPROFEN	0.0347223	-3.03188	4.22169	-1.08616	rat drugmatrix KIDNEY
						DIBROMOCHLOROMETHANE	-5.19192	6.77269	-0.581189	0.74152	rat drugmatrix KIDNEY
						DICLOFENAC	-6.92792	1.89962	-1.4823	4.72814	rat drugmatrix KIDNEY
						DIETHYLSTILBESTROL	-3.91725	-1.48601	1.30917	-5.05688	rat drugmatrix KIDNEY
						DOXORUBICIN	-6.96924	3.72599	-0.697543	2.12422	rat drugmatrix KIDNEY
						ENALAPRIL	3.86891	-5.61545	1.22308	1.61087	rat drugmatrix KIDNEY
						ENROFLOXACIN	-9.52487	4.15351	-4.0793	7.22874	rat drugmatrix KIDNEY
						EPIRUBICIN	2.96284	-2.81984	3.80234	-4.82198	rat drugmatrix KIDNEY
						ERLOTINIB	8.53457	-6.96835	5.24299	-7.83495	rat drugmatrix KIDNEY
						ETHACRYNIC ACID	-2.66218	-1.07103	2.96823	-1.2329	rat drugmatrix KIDNEY
						ETHAMBUTOL	-7.01086	1.43752	-0.672111	4.51307	rat drugmatrix KIDNEY
						ETHANOL	3.98836	-5.09743	3.6085	-4.45209	rat drugmatrix KIDNEY
						FENOFIBRATE	-3.89788	0.859802	-1.26336	2.42364	rat drugmatrix KIDNEY
						FENOPROFEN	0.774404	-5.25693	0.707864	2.38979	rat drugmatrix KIDNEY
						FLUDROCORTISONE ACETATE	-4.81946	1.27584	-2.2534	-2.17848	rat drugmatrix KIDNEY
						FLUOXETINE	2.36319	-5.55827	6.8324	-2.96958	rat drugmatrix KIDNEY
						FLURBIPROFEN	1.32407	-2.3627	2.24043	-3.80689	rat drugmatrix KIDNEY
						FLUVASTATIN	0.176455	-1.40793	0.57355	-1.17116	rat drugmatrix KIDNEY
						FURAN	-8.50584	6.59049	-1.45981	2.28559	rat drugmatrix KIDNEY
						FUROSEMIDE	-14.6277	7.24272	0.134175	7.00845	rat drugmatrix KIDNEY
						GADOPENTETATE DIMEGLUMINE	6.41352	-4.8818	1.95155	-0.854221	rat drugmatrix KIDNEY
						GATIFLOXACIN	1.50495	-4.24589	3.15048	-4.68149	rat drugmatrix KIDNEY
						GEFITINIB	9.55883	-8.40946	5.71686	-8.37726	rat drugmatrix KIDNEY
						GEMFIBROZIL	-1.37234	-1.31333	0.769814	0.791521	rat drugmatrix KIDNEY
						GENTAMICIN	-12.4259	8.67122	-1.49844	3.3456	rat drugmatrix KIDNEY
						HEXACHLORO-1,3-BUTADIENE	-7.80779	2.83469	-1.53188	4.99814	rat drugmatrix KIDNEY
						HYDROCORTISONE	13.8636	-10.2814	7.55174	-13.866	rat drugmatrix KIDNEY
						IBUPROFEN	-3.31496	-0.230134	-0.756695	3.53681	rat drugmatrix KIDNEY
						IMATINIB	6.84525	-4.29735	5.1018	-6.79893	rat drugmatrix KIDNEY
						INDOMETHACIN	-3.50196	0.701062	-0.060935	2.40856	rat drugmatrix KIDNEY
						INTRAPERITONEAL_CORN O	-5.34615	2.54664	-3.24687	3.86439	rat drugmatrix KIDNEY
						INTRAPERITONEAL_SALINE	-0.272013	-1.39104	0.685325	0.61096	rat drugmatrix KIDNEY
						INTRAVENOUS_SALINE	-4.85611	2.99114	-2.47526	3.23544	rat drugmatrix KIDNEY
						ISOEUGENOL	1.72054	1.91347	1.98632	-5.81579	rat drugmatrix KIDNEY
						KANAMYCIN	3.55499	-3.55655	5.01811	-2.70839	rat drugmatrix KIDNEY
						LEAD (II) ACETATE	-17.7228	11.2532	-5.98298	11.3099	rat drugmatrix KIDNEY
						LEAD(IV) ACETATE	-13.2299	9.24346	-1.9444	7.98572	rat drugmatrix KIDNEY
						LEFLUNOMIDE	-0.550855	-2.12427	1.46253	-0.630563	rat drugmatrix KIDNEY
						LIPOPOLYSACCHARIDE E. COLI O55:B5	-16.5322	8.26472	-8.07156	9.26831	rat drugmatrix KIDNEY
						LOVASTATIN	-1.17495	-1.85731	-0.601709	2.76378	rat drugmatrix KIDNEY
						LOXOPROFEN	-3.82288	2.20231	-2.7427	2.73118	rat drugmatrix KIDNEY
						MEFENAMIC ACID	0.575579	-2.94259	2.4117	-0.644757	rat drugmatrix KIDNEY
						MELOXICAM	-3.00333	-0.41366	-2.76916	2.03152	rat drugmatrix KIDNEY
						METHOTREXATE	8.32813	-8.01984	4.23995	-7.69524	rat drugmatrix KIDNEY
						MLN-518	14.7327	-11.1954	8.36968	-11.7892	rat drugmatrix KIDNEY
						N,N-DIMETHYLFORMAMIDE	0.546742	-3.0055	4.23891	-1.53963	rat drugmatrix KIDNEY
						NABUMETONE	-1.84681	-0.736852	0.168382	-0.624683	rat drugmatrix KIDNEY
						NAPROXEN	7.7815	-6.59886	3.15907	-5.58067	rat drugmatrix KIDNEY
						NEOMYCIN	1.49576	-3.39214	1.17452	-0.807709	rat drugmatrix KIDNEY
						NETILMICIN	0.578902	-3.27805	3.34911	-0.432062	rat drugmatrix KIDNEY
						NIMESULIDE	-8.35172	4.88879	-3.83436	5.51349	rat drugmatrix KIDNEY
						N-NITROSODIETHYLAMINE	-1.02394	-0.34331	7.14658	-4.86012	rat drugmatrix KIDNEY
						NORFLOXACIN	0.533732	-2.94908	1.05122	-0.674407	rat drugmatrix KIDNEY
						NYSTATIN	-3.33071	-1.43379	-0.925853	-0.291004	rat drugmatrix KIDNEY
						ORAL GAVAGE_CMC_5 d_	-2.69993	1.74897	-1.06866	2.0148	rat drugmatrix KIDNEY
						ORAL GAVAGE_CORN OIL	-3.59009	1.75812	-2.24841	3.23537	rat drugmatrix KIDNEY
						ORAL GAVAGE_PEG400_5	1.52089	-4.48607	-2.31899	2.31163	rat drugmatrix KIDNEY
						ORAL GAVAGE_SALINE_7	-6.86706	4.01442	-2.36357	4.6641	rat drugmatrix KIDNEY
						OXALIPLATIN	-7.33554	7.05051	-0.816162	2.97329	rat drugmatrix KIDNEY
						OXAPROZIN	-2.84716	-1.97053	-1.21722	-0.929717	rat drugmatrix KIDNEY
						PENCICLOVIR	-15.9276	10.1153	-8.94254	12.0295	rat drugmatrix KIDNEY
						PHENACETIN	-14.1734	8.40925	-7.80542	9.9071	rat drugmatrix KIDNEY
						PHENYLBUTAZONE	-3.95005	2.82899	-4.19153	2.43836	rat drugmatrix KIDNEY
						PIROXICAM	-0.661896	-1.73529	0.468803	0.809974	rat drugmatrix KIDNEY
						PREDNISOLONE	-5.86104	1.76947	-4.11677	2.75365	rat drugmatrix KIDNEY
						PYRIDINE	-0.0272392	2.56639	-0.678852	-2.09266	rat drugmatrix KIDNEY
						QUINAPRIL	1.9202	-3.33619	-1.07009	0.317505	rat drugmatrix KIDNEY
						RAMIPRIL	7.87492	-7.78539	3.2837	-1.79846	rat drugmatrix KIDNEY
						RAPAMYCIN	1.67921	1.48343	-1.20832	-1.96841	rat drugmatrix KIDNEY
						RIFABUTIN	3.34491	-8.67158	4.60875	-4.39223	rat drugmatrix KIDNEY
						RITONAVIR	-14.4144	6.63493	-3.17156	6.87977	rat drugmatrix KIDNEY
						ROFECOXIB	-9.45682	4.53983	-4.30802	6.42486	rat drugmatrix KIDNEY
						ROXARSONE	6.12064	-8.29248	7.22108	-5.48329	rat drugmatrix KIDNEY
						SAQUINAVIR	-3.74404	1.12534	0.595062	-0.304337	rat drugmatrix KIDNEY
						SODIUM ARSENITE	-10.2703	8.29302	-5.96332	8.07013	rat drugmatrix KIDNEY
						SODIUM ORTHOVANADATE	-0.610281	2.03724	2.55401	-2.37294	rat drugmatrix KIDNEY
						SPIRONOLACTONE	-3.31572	0.462753	1.37785	0.711383	rat drugmatrix KIDNEY
						STANNOUS FLUORIDE	4.51203	-2.82283	5.00497	-5.71869	rat drugmatrix KIDNEY
						STREPTOMYCIN	-15.0154	10.4458	-10.6263	14.0858	rat drugmatrix KIDNEY
						SUBCUTANEOUS_CORN OIL	-7.19902	4.62065	-5.25351	5.54097	rat drugmatrix KIDNEY
						SUBCUTANEOUS_WATER_5	-3.20214	0.932552	-0.841726	1.62739	rat drugmatrix KIDNEY
						SULBACTAM	1.00285	-1.70587	3.86046	-1.47487	rat drugmatrix KIDNEY
						SULINDAC	-5.06772	3.97185	0.253647	0.27642	rat drugmatrix KIDNEY
						TACROLIMUS	-5.12373	8.67087	-4.70535	1.36927	rat drugmatrix KIDNEY
						TEMAFLOXACIN	-6.39488	3.68111	-4.66581	6.54653	rat drugmatrix KIDNEY
						TENIDAP	-2.71404	-0.77647	0.751193	1.32777	rat drugmatrix KIDNEY
						TOBRAMYCIN	-0.45673	-2.96801	1.18434	2.10458	rat drugmatrix KIDNEY
						TRANS-PLATINUM(II)DIAMMINE DICHLORIDE	2.71018	-5.50339	2.99625	-0.534869	rat drugmatrix KIDNEY
						TRETINOIN	-0.6898	-1.0099	3.21758	-2.85035	rat drugmatrix KIDNEY
						VALACYCLOVIR	-11.7068	4.60208	6.63052	-0.326935	rat drugmatrix KIDNEY
						VALDECOXIB	-3.23137	-1.6161	3.1102	0.26692	rat drugmatrix KIDNEY
						VANCOMYCIN	-5.70492	5.34828	-1.65871	1.87886	rat drugmatrix KIDNEY
						ZOMEPIRAC	-8.86273	4.43406	-1.59959	3.99875	rat drugmatrix KIDNEY
						sd control	12.303	8.70785	8.13982	9.98375
							cgr(C)	cgr(A)	cgr(G)	cgr(U)
						Mitomycin C	385.915	-564.747	257.127	-577.322	rat drugmatrix BONE MARROW
						N,N-Dimethylformamide	344.578	-525.934	227.228	-431.198	rat drugmatrix BONE MARROW
						Catechol	255.227	-472.13	196.934	-264.307	rat drugmatrix BONE MARROW
						Ethylene Glycol	156.109	-360.61	-25.9252	-154.858	rat drugmatrix BONE MARROW
						Carmustine	115.064	-338.868	-36.1111	-231.509	rat drugmatrix BONE MARROW
						Thioguanine	178.816	-255.381	237.655	-279.488	rat drugmatrix BONE MARROW
						Diethylstilbestrol	92.1094	-212.34	99.5803	-111.595	rat drugmatrix BONE MARROW
						Allyl Alcohol	16.0573	-211.386	150.573	-221.226	rat drugmatrix BONE MARROW
						Hydroxyurea	-389.977	-209.794	485.383	279.613	rat drugmatrix BONE MARROW
						Altretamine	200.093	-197.248	406.039	-205.748	rat drugmatrix BONE MARROW
						Valproic Acid	46.3363	-152.224	148.439	-110.998	rat drugmatrix BONE MARROW
						Melphalan	779.609	-149.158	907.793	-675.851	rat drugmatrix BONE MARROW
						Penicillamine	165.062	-148.01	264.594	-170.98	rat drugmatrix BONE MARROW
						Azathioprine	17.4463	-145.486	203.355	-198.292	rat drugmatrix BONE MARROW
						Methotrexate	20.2016	-142.145	57.8282	-36.0012	rat drugmatrix BONE MARROW
						1-Naphthyl Isothiocyanate	147.417	-135.032	177.777	-316.961	rat drugmatrix BONE MARROW
						Leflunomide	98.2227	-127.811	193.057	-152.951	rat drugmatrix BONE MARROW
						Lomustine	76.4946	-109.923	316.115	-106.187	rat drugmatrix BONE MARROW
						Procarbazine	188.555	-105.053	256.313	-127.344	rat drugmatrix BONE MARROW
						Bithionol	119.638	-92.5592	269.934	-166.037	rat drugmatrix BONE MARROW
						Cyclosporin A	-609.91	-91.1394	75.1985	315.157	rat drugmatrix BONE MARROW
						Vinorelbine	460.204	-88.3162	583.608	-379.507	rat drugmatrix BONE MARROW
						Busulfan	-12.3128	-66.3286	116.985	-113.72	rat drugmatrix BONE MARROW
						Acyclovir	53.3562	-65.6219	150.746	-41.4765	rat drugmatrix BONE MARROW
						Chlorambucil	-114.591	-50.6157	-35.1705	-117.709	rat drugmatrix BONE MARROW
						Noscapine	647.911	-48.1026	797.427	-511.536	rat drugmatrix BONE MARROW
						Lead (II) Acetate	-57.2639	-22.0561	-49.7641	80.6848	rat drugmatrix BONE MARROW
						Ifosfamide	87.3499	-13.3786	151.433	-173.916	rat drugmatrix BONE MARROW
						Ethanol	-197.915	-13.0537	-167.004	-70.953	rat drugmatrix BONE MARROW
						Lead(IV) Acetate	-60.312	0.210432	-90.3687	159.517	rat drugmatrix BONE MARROW
						Carbon Tetrachloride	-21.1375	14.935	-40.2519	-184.938	rat drugmatrix BONE MARROW
						Bisphenol A	35.1666	16.851	22.3112	-73.0561	rat drugmatrix BONE MARROW
						Etoposide	-83.872	41.0765	23.6242	-58.6485	rat drugmatrix BONE MARROW
						Irinotecan	-103.591	44.6601	13.0941	170.092	rat drugmatrix BONE MARROW
						N-Nitrosodiethylamine	-35.2425	65.8936	-94.8073	-19.1036	rat drugmatrix BONE MARROW
						Saline	1.94265	72.3275	163.721	-36.2772	rat drugmatrix BONE MARROW
						CMC	265.784	113.347	483.401	-202.261	rat drugmatrix BONE MARROW
						Famciclovir	-48.8273	131.271	-15.4195	95.5009	rat drugmatrix BONE MARROW
						Doxifluridine	255.246	132.025	374.656	-347.979	rat drugmatrix BONE MARROW
						Gemcitabine	275.129	146.185	631.432	-297.825	rat drugmatrix BONE MARROW
						Hydrocortisone	104.786	157.568	186.63	109.899	rat drugmatrix BONE MARROW
						Tegafur	-53.088	166.555	105.989	-21.9596	rat drugmatrix BONE MARROW
						Sodium Arsenite	-133.343	172.613	-170.242	-43.0157	rat drugmatrix BONE MARROW
						Cisplatin	-247.631	177.846	-35.0017	79.747	rat drugmatrix BONE MARROW
						Corn oil	-117.439	178.093	31.6281	115.529	rat drugmatrix BONE MARROW
						Carmofur	91.0651	186.445	333.036	27.9983	rat drugmatrix BONE MARROW
						Clobetasol Propionate	77.9932	190.737	134.777	-121.948	rat drugmatrix BONE MARROW
						Carboplatin	-1859.57	192.026	-79.4637	991.168	rat drugmatrix BONE MARROW
						Mitotane	-175.143	203.575	-16.6142	132.022	rat drugmatrix BONE MARROW
						Podophyllotoxin	225.197	209.126	507.978	-151.558	rat drugmatrix BONE MARROW
						Methyl Methanesulfonate	-175.761	221.849	-35.1486	201.744	rat drugmatrix BONE MARROW
						Coumarin	-84.2507	222.152	7.43851	125.866	rat drugmatrix BONE MARROW
						Betamethasone	-69.1463	237.748	6.17839	231.911	rat drugmatrix BONE MARROW
						Daunorubicin	-131.398	238.583	-101.671	132.742	rat drugmatrix BONE MARROW
						Mycophenolate Mofetil	85.5331	246.6	301.005	-12.9953	rat drugmatrix BONE MARROW
						Cyclophosphamide	-183.01	252.049	-164.909	86.518	rat drugmatrix BONE MARROW
						Cytarabine	-303.737	261.486	-106.056	109.032	rat drugmatrix BONE MARROW
						Amikacin	-265.092	272.998	-149.051	312.072	rat drugmatrix BONE MARROW
						Oxaliplatin	-154.968	276.354	-154.744	263.998	rat drugmatrix BONE MARROW
						Doxorubicin	-339.95	276.447	-136.023	148.632	rat drugmatrix BONE MARROW
						Pentamidine	175.502	277.5	207.906	-97.5638	rat drugmatrix BONE MARROW
						Vinblastine	-23.8286	282.473	80.9746	86.3208	rat drugmatrix BONE MARROW
						Teicoplanin	70.1976	300.829	208.108	-144.323	rat drugmatrix BONE MARROW
						Harringtonine	-60.6854	302.231	173.345	156.616	rat drugmatrix BONE MARROW
						Azauridine	63.7261	303.252	217.508	63.4904	rat drugmatrix BONE MARROW
						Penciclovir	42.9132	313.403	174.439	1.82835	rat drugmatrix BONE MARROW
						Clopidogrel	50.711	318.357	101.477	-73.4718	rat drugmatrix BONE MARROW
						Camptothecin	-282.355	343.604	-79.6405	265.267	rat drugmatrix BONE MARROW
						Leucovorin	-60.4679	346.826	96.8684	224.653	rat drugmatrix BONE MARROW
						Streptomycin	-91.9582	355.47	69.1892	167.531	rat drugmatrix BONE MARROW
						Foscarnet	-83.3477	365.298	68.7047	86.8094	rat drugmatrix BONE MARROW
						5-Fluoro-2'-Deoxyuridine	-146.997	366.742	-160.764	207.407	rat drugmatrix BONE MARROW
						DActinomycin	-254.359	400.816	-205.206	259.807	rat drugmatrix BONE MARROW
						Vincristine	-108.793	455.908	-210.226	100.953	rat drugmatrix BONE MARROW
						Bleomycin A2	-346.334	460.247	-275.22	301.219	rat drugmatrix BONE MARROW
						Urethane	-288.807	500.665	-242.745	269.868	rat drugmatrix BONE MARROW
						sd control	234.601	389.519	164.985	247.547
							cgr(C)	cgr(A)	cgr(G)	cgr(U)
						Acyclovir	349.109	-329.493	594.886	-343.594	rat drugmatrix codelink SPLEEN
						Altretamine	-573.086	306.569	-257.091	2.47099	rat drugmatrix codelink SPLEEN
						Azathioprine	-224.095	-152.117	103.417	-151.034	rat drugmatrix codelink SPLEEN
						Aztreonam	-294.484	558.28	234.846	222.545	rat drugmatrix codelink SPLEEN
						Bisphenol A	-624.356	592.498	-96.6451	103.747	rat drugmatrix codelink SPLEEN
						Bithionol	-245.575	221.931	-100.266	-7.2676	rat drugmatrix codelink SPLEEN
						Busulfan	-227.765	242.987	-65.872	-37.6551	rat drugmatrix codelink SPLEEN
						Carboplatin	-91.5829	77.3539	200.905	-112.848	rat drugmatrix codelink SPLEEN
						Carmustine	-66.5027	35.495	387.892	-239.459	rat drugmatrix codelink SPLEEN
						Catechol	-503.926	372.382	-455.26	257.368	rat drugmatrix codelink SPLEEN
						Chlorambucil	-33.2731	-321.28	-17.1965	-317.464	rat drugmatrix codelink SPLEEN
						Cisplatin	-336.983	237.728	-81.5309	112.443	rat drugmatrix codelink SPLEEN
						CMC	709.518	-101.523	1201.31	-1050.34	rat drugmatrix codelink SPLEEN
						Corn Oil	-322.917	229.44	66.8446	158.233	rat drugmatrix codelink SPLEEN
						Cyclosporin A	-440.052	303.677	141.559	151.569	rat drugmatrix codelink SPLEEN
						Cytarabine	-745.502	495.156	77.1729	103.949	rat drugmatrix codelink SPLEEN
						Diethylstilbestrol	-482.379	351.636	62.0244	196.528	rat drugmatrix codelink SPLEEN
						Doxorubicin	-326.805	73.8699	213.138	-165.242	rat drugmatrix codelink SPLEEN
						Etoposide	409.41	-461.599	416.785	-510.705	rat drugmatrix codelink SPLEEN
						Famciclovir	-100.682	-199.511	490.473	-195.587	rat drugmatrix codelink SPLEEN
						Fluorouracil	110.652	437.858	648.208	-261.179	rat drugmatrix codelink SPLEEN
						Hydroxyurea	163.195	-53.5148	116.028	-549.259	rat drugmatrix codelink SPLEEN
						Ifosfamide	-366.889	223.974	197.334	-138.42	rat drugmatrix codelink SPLEEN
						Imatinib	-279.65	616.174	110.323	344.262	rat drugmatrix codelink SPLEEN
						Lead(IV) Acetate	1168.99	270.251	142.495	-576.875	rat drugmatrix codelink SPLEEN
						Leflunomide	-374.799	366.105	104.979	74.2876	rat drugmatrix codelink SPLEEN
						Lomustine	-222.486	24.4074	68.7559	-80.7974	rat drugmatrix codelink SPLEEN
						Melphalan	-231.142	593.302	229.973	310.123	rat drugmatrix codelink SPLEEN
						Meropenem	189.182	327.122	705.502	-185.718	rat drugmatrix codelink SPLEEN
						Methotrexate	-579.911	412.472	-268.8	365.273	rat drugmatrix codelink SPLEEN
						Mitomycin C	-323.309	363.131	363.114	-61.4371	rat drugmatrix codelink SPLEEN
						N,N-Dimethylformamide	97.6838	-62.0923	-115.054	-209.401	rat drugmatrix codelink SPLEEN
						N-Nitrosodiethylamine	-162.821	96.8074	207.165	8.44096	rat drugmatrix codelink SPLEEN
						Noscapine	-75.3923	364.66	367.686	188.386	rat drugmatrix codelink SPLEEN
						Penicillamine	91.5162	64.1853	156.381	-120.245	rat drugmatrix codelink SPLEEN
						Procarbazine	-157.961	89.0808	9.42149	22.7641	rat drugmatrix codelink SPLEEN
						Saline	-132.22	222.517	191.831	7.95963	rat drugmatrix codelink SPLEEN
						Tazobactam	-351.649	612.993	153.033	178.814	rat drugmatrix codelink SPLEEN
						Thioguanine	-294.228	167.733	-82.655	-75.1973	rat drugmatrix codelink SPLEEN
						Tranilast	-198.737	523.818	300.009	145.862	rat drugmatrix codelink SPLEEN
						Valproic Acid	173.18	-62.7291	138.049	-396.617	rat drugmatrix codelink SPLEEN
						sd control	266.259	186.233	172.896	350.053
							cgr(C)	cgr(A)	cgr(G)	cgr(U)
						Caffeine	-64.1826	-268.107	-171.503	207.87	rat drugmatrix codelink BRAIN
						Carbachol	75.9762	-101.221	-3.00603	-40.3338	rat drugmatrix codelink BRAIN
						CMC	79.1457	-245.226	133.946	-63.4375	rat drugmatrix codelink BRAIN
						Corn Oil	34.0943	-87.4174	70.7759	122.021	rat drugmatrix codelink BRAIN
						Ethosuximide	183.628	-62.9923	136.336	169.126	rat drugmatrix codelink BRAIN
						Haloperidol	-216.78	-138.923	-82.5473	122.035	rat drugmatrix codelink BRAIN
						Iproniazid	-104.364	-188.275	-29.1209	126.13	rat drugmatrix codelink BRAIN
						Levodopa	-182.429	-137.093	30.1408	28.6988	rat drugmatrix codelink BRAIN
						Moclobemide	-107.542	-252.862	-21.7861	91.1651	rat drugmatrix codelink BRAIN
						Nicotine	-116.688	-114.771	-294.474	148.898	rat drugmatrix codelink BRAIN
						Oxcarbazepine	299.684	-288.527	217.337	-65.9111	rat drugmatrix codelink BRAIN
						Paroxetine	-102.817	-59.8946	-46.7186	16.3291	rat drugmatrix codelink BRAIN
						Phenelzine	-180.961	-72.8164	17.4477	230.724	rat drugmatrix codelink BRAIN
						Piracetam	-222.742	-58.0697	-44.5565	143.005	rat drugmatrix codelink BRAIN
						S(-)-Carbidopa	370.028	-186.482	141.9	-168.553	rat drugmatrix codelink BRAIN
						Saline	92.0579	182.309	27.6275	180.873	rat drugmatrix codelink BRAIN
						Sibutramine	209.241	-469.799	210.873	-154.738	rat drugmatrix codelink BRAIN
						Sumatriptan	-58.5283	-38.0639	-57.2843	107.873	rat drugmatrix codelink BRAIN
						Theophylline	-129.115	-11.3267	-123.685	212.271	rat drugmatrix codelink BRAIN
						Thimerosal	-185.545	-180.996	-67.6946	128.698	rat drugmatrix codelink BRAIN
						Tramadol	67.7749	-205.186	-65.6849	-46.5568	rat drugmatrix codelink BRAIN
						sd control	187.392	203.894	135.259	109.593
							cgr(C)	cgr(A)	cgr(G)	cgr(U)
						Azasetron	-30.888	21.2881	37.5863	-186.234	rat drugmatriX codelink INTESTINE
						Bisacodyl	-259.093	11.001	-514.313	674.292	rat drugmatriX codelink INTESTINE
						Cisapride	-575.893	323.39	-436.115	295.681	rat drugmatriX codelink INTESTINE
						CMC	-302.168	111.179	-158.888	0.415594	rat drugmatriX codelink INTESTINE
						Corn Oil	-526.14	222.994	-296.156	218.688	rat drugmatriX codelink INTESTINE
						Loperamide	406.091	-385.235	300.56	-702.687	rat drugmatriX codelink INTESTINE
						Metoclopramide	95.2675	-201.918	32.315	-252.419	rat drugmatriX codelink INTESTINE
						Mosapride	15.6277	-8.28411	-180.999	-138.096	rat drugmatriX codelink INTESTINE
						Ondansetron	299.344	-138.841	203.233	-317.436	rat drugmatriX codelink INTESTINE
						Saline	-347.772	-131.577	-304.319	485.794	rat drugmatriX codelink INTESTINE
						sd control	270.377	133.187	253.526	180.745
							cgr(C)	cgr(A)	cgr(G)	cgr(U)
						3-acetamidocoumarin	61.3271	12.5774	61.8677	-31.8258	hiPSC_control lUMINEX
						4-hydroxyphenazone	-29.0361	-48.9542	4.04864	41.5012	hiPSC_control lUMINEX
						alpha-ergocryptine	21.3455	-91.172	78.597	-58.0434	hiPSC_control lUMINEX
						Amoxapine	21.816	-37.6562	-2.06427	-6.78551	hiPSC_control lUMINEX
						ANDROSTERONE	97.2679	-27.7484	145.189	-128.112	hiPSC_control lUMINEX
						anisomycin	-276.234	530.703	-326.049	39.0451	hiPSC_control lUMINEX
						arachidonyltrifluoromethane	10.6544	-18.6965	31.226	-114.423	hiPSC_control lUMINEX
						arcaine	37.6365	-66.0388	34.7203	-13.2076	hiPSC_control lUMINEX
						Aripiprazole	38.5158	-13.8235	61.8322	-71.0107	hiPSC_control lUMINEX
						BAS-012416453	173.234	-117.727	181.22	-213.211	hiPSC_control lUMINEX
						BAY K8644	-42.4185	65.1447	-65.3601	17.798	hiPSC_control lUMINEX
						BENZYLOXYCARBONYL-L-GLYCYL-L-PHENYLALANYL-L-PHENYLALANYL-L-TYROSINEBENZYL ESTER	74.9849	3.67023	27.0665	-53.6332	hiPSC_control lUMINEX
						bergenin	-28.7496	60.6841	-28.8559	82.9684	hiPSC_control lUMINEX
						BMS-250904	160.855	-106.484	208.059	-358.136	hiPSC_control lUMINEX
						BOSUTINIB	115.178	-91.422	132.501	-209.62	hiPSC_control lUMINEX
						BUCLADESINE SODIUM	28.2172	10.5644	55.1739	-7.03154	hiPSC_control lUMINEX
						budesonide	-39.0731	100.28	-17.2248	108.815	hiPSC_control lUMINEX
						BUFLOMEDIL HYDROCHLORIDE	162.836	-37.3953	197.814	-186.493	hiPSC_control lUMINEX
						bumetanide	2.12254	-53.966	-11.1736	-6.32558	hiPSC_control lUMINEX
						BUPROPION HYDROCHLORIDE	20.6125	10.1284	20.189	-59.4041	hiPSC_control lUMINEX
						carbimazole	-17.2557	13.6855	3.23834	31.0681	hiPSC_control lUMINEX
						celastrol	20.7589	-174.348	67.2101	-231.587	hiPSC_control lUMINEX
						cephaeline	-0.443966	67.6137	39.7623	-216.976	hiPSC_control lUMINEX
						CETOCYCLINE' 'A-13428'	135.574	14.2198	180.534	-164.968	hiPSC_control lUMINEX
						chenodeoxycholic acid	19.1039	37.7965	11.3607	-33.8892	hiPSC_control lUMINEX
						chlorcyclizine	110.082	-57.0626	53.2647	-77.031	hiPSC_control lUMINEX
						Chlorpromazine	-40.32	55.2817	-43.1458	9.5288	hiPSC_control lUMINEX
						CLOZAPINE	-32.8206	54.9037	-7.26813	-26.0901	hiPSC_control lUMINEX
						CM ZA 0576	131.978	-172.97	249.001	-167.265	hiPSC_control lUMINEX
						CONESSINE	8.30901	128.948	-1.63216	126.066	hiPSC_control lUMINEX
						CORTICOSTERONE	80.5679	-125.27	107.87	-147.631	hiPSC_control lUMINEX
						diclofenamide	-64.1012	40.3506	-21.3208	12.1293	hiPSC_control lUMINEX
						diflorasone	-85.629	96.404	-43.2443	110.075	hiPSC_control lUMINEX
						dihydroergocristine	-63.5341	-15.1311	3.03693	-0.683388	hiPSC_control lUMINEX
						DIHYDROSTILBESTROL	-7.35624	2.3455	-154.181	79.5011	hiPSC_control lUMINEX
						diltiazem	-2.94048	-55.1835	4.23875	-0.567982	hiPSC_control lUMINEX
						diphemanil metilsulfate	68.1206	-84.6312	7.32207	-69.8591	hiPSC_control lUMINEX
						DIPHENYLAMINOTRIAZINE	24.2115	-71.7843	13.2284	-42.2504	hiPSC_control lUMINEX
						DL-thiorphan	42.8648	-63.2308	64.5304	-36.9542	hiPSC_control lUMINEX
						DORZOLAMIDE HYDROCHLORIDE	23.0029	-85.3474	113.717	-81.2857	hiPSC_control lUMINEX
						emetine	-353.448	806.971	-257.953	-345.229	hiPSC_control lUMINEX
						EPLERENONE	46.0082	-129.928	140.575	-133.233	hiPSC_control lUMINEX
						EQUILENIN	56.0342	-14.5757	-73.6051	-14.3277	hiPSC_control lUMINEX
						ESTRIOL	-32.4464	86.4491	-35.9116	-45.218	hiPSC_control lUMINEX
						ESTRONE	-62.2478	80.2533	-108.627	142.706	hiPSC_control lUMINEX
						ethionamide	19.8777	-51.832	33.6225	-57.0591	hiPSC_control lUMINEX
						ETHOXZOLAMIDE	119.357	27.1685	131.659	-99.0873	hiPSC_control lUMINEX
						ETIFENIN	-69.3309	70.22	-57.4934	17.1726	hiPSC_control lUMINEX
						fendiline	50.4474	41.0717	31.192	69.9245	hiPSC_control lUMINEX
						flecainide	4.55824	16.3443	-2.58795	-16.5838	hiPSC_control lUMINEX
						furosemide	-4.72189	-39.8035	-11.5622	2.48729	hiPSC_control lUMINEX
						GABAZINE	-91.0408	58.0592	-68.2258	84.1316	hiPSC_control lUMINEX
						GLAXO:GR247538	-1.24311	38.5526	-61.7207	58.1587	hiPSC_control lUMINEX
						GLIPIZIDE	-76.0378	138.438	-117.677	72.5412	hiPSC_control lUMINEX
						GT-2394 RAC	47.1756	-29.1522	126.058	-103.772	hiPSC_control lUMINEX
						haloperidol	95.5186	-14.4514	93.159	-73.6728	hiPSC_control lUMINEX
						HARMINE HYDROCHLORIDE	48.7938	-12.0436	23.8982	12.5277	hiPSC_control lUMINEX
						hydroquinine	22.9474	90.9241	-50.9155	-26.3306	hiPSC_control lUMINEX
						ILOPERIDONE	102.221	-92.3749	195.021	-148.386	hiPSC_control lUMINEX
						IOFETAMINE HYDROCHLORIDE	-105.268	108.454	-94.4803	118.436	hiPSC_control lUMINEX
						isoniazid	-10.5	-10.2321	-14.8493	29.7067	hiPSC_control lUMINEX
						KANPAULLONE	6.31164	-46.8739	46.3196	-14.8824	hiPSC_control lUMINEX
						LAMIVUDINE	109.805	-30.0491	139.814	-62.5482	hiPSC_control lUMINEX
						lansoprazole	-35.1332	33.0484	-58.4045	32.9723	hiPSC_control lUMINEX
						levothyroxine sodium	-31.5268	23.0435	-1.81085	-11.9852	hiPSC_control lUMINEX
						liothyronine	-43.8812	-37.5279	4.97899	12.7788	hiPSC_control lUMINEX
						Loxapine	20.1019	12.8364	-27.9652	44.0865	hiPSC_control lUMINEX
						LY379268	-32.9982	44.8317	-66.3928	-17.813	hiPSC_control lUMINEX
						lycorine	-219.022	524.015	-202.748	-119.831	hiPSC_control lUMINEX
						MAFENIDE HYDROCHLORIDE	-25.9321	-57.3324	55.1336	-41.5136	hiPSC_control lUMINEX
						MDL 29951	-14.5539	-83.195	97.7556	-39.0679	hiPSC_control lUMINEX
						MDL100907	-72.2885	96.0692	-85.8303	64.1682	hiPSC_control lUMINEX
						mebendazole	35.4732	-30.1921	42.1198	-86.6603	hiPSC_control lUMINEX
						melatonin	17.7331	-45.6684	-14.1057	21.1031	hiPSC_control lUMINEX
						MEMANTINE HYDROCHLORIDE	-65.85	96.1043	-119.205	177.969	hiPSC_control lUMINEX
						methylbenzethonium chloride	10.2322	21.0769	-101.8	147.473	hiPSC_control lUMINEX
						METHYLPARABEN	13.3028	11.2457	35.5511	25.7845	hiPSC_control lUMINEX
						MOCLOBEMIDE	19.4406	2.20948	13.6201	-66.5607	hiPSC_control lUMINEX
						moxonidine	-58.7728	77.5837	-2.31252	27.7883	hiPSC_control lUMINEX
						Myeloperoxidase Inhibitor-I	33.6104	-53.8964	5.23504	0.640642	hiPSC_control lUMINEX
						N6-CYCLOPENTYLADENOSINE	-125.676	125.249	-123.672	144.417	hiPSC_control lUMINEX
						nadolol	43.5492	-28.6172	58.2353	-38.5398	hiPSC_control lUMINEX
						NALOXONE HYDROCHLORIDE	21.9177	100.164	-25.3278	2.22938	hiPSC_control lUMINEX
						NALTREXONE HYDROCHLORIDE	80.7636	-124.201	32.2466	-75.3486	hiPSC_control lUMINEX
						naringenin	45.8339	-58.6943	73.9675	-88.7014	hiPSC_control lUMINEX
						nefopam	-20.6847	-12.222	-3.53716	8.08806	hiPSC_control lUMINEX
						niclosamide	89.7154	70.2574	92.7099	-122.924	hiPSC_control lUMINEX
						niflumic acid	58.5419	-10.7766	79.7485	-80.9552	hiPSC_control lUMINEX
						Nimodipine	25.6128	115.062	9.05888	-58.7932	hiPSC_control lUMINEX
						NOGESTREL	-149.64	154.003	-120.355	159.035	hiPSC_control lUMINEX
						nordihydroguaiaretic acid	11.2014	-109.084	14.5152	55.6845	hiPSC_control lUMINEX
						norethindrone	17.8828	65.1944	29.4254	67.8207	hiPSC_control lUMINEX
						NORFLOXACIN	17.3458	-55.613	75.5436	-36.0321	hiPSC_control lUMINEX
						PERCEPTIN	445.598	-204.439	505.616	-489.099	hiPSC_control lUMINEX
						phenazone	-133.795	146.211	-101.18	102.169	hiPSC_control lUMINEX
						phenelzine	-23.9963	0.530666	6.30557	-19.1638	hiPSC_control lUMINEX
						phenyl biguanide	-71.2212	89.873	-63.5407	108.502	hiPSC_control lUMINEX
						pizotifen	11.9405	-40.2213	29.1128	-54.7693	hiPSC_control lUMINEX
						PK11195	-26.5249	-29.6092	-19.7301	9.19097	hiPSC_control lUMINEX
						PODOPHYLLOTOXIN	58.3196	3.87025	23.4285	-96.5447	hiPSC_control lUMINEX
						POTASSIUM ESTRONE SULFATE	77.4777	10.8789	113.796	-118.143	hiPSC_control lUMINEX
						prenylamine	32.9504	-44.2688	54.1323	-23.5469	hiPSC_control lUMINEX
						Prestwick-675	57.7788	-85.3688	34.0912	-100.729	hiPSC_control lUMINEX
						Primidone	-31.3699	-34.1106	-37.1979	32.02	hiPSC_control lUMINEX
						Quetiapine	26.7849	-69.7812	65.0673	-26.3264	hiPSC_control lUMINEX
						quinpirole	-32.9318	45.3397	-67.8193	-26.6798	hiPSC_control lUMINEX
						QUIPAZINE, N-METHYL-, DIMALEATE	159.361	-129.79	197.323	-189.175	hiPSC_control lUMINEX
						repaglinide	-96.482	113.144	-68.88	87.7822	hiPSC_control lUMINEX
						RISPERIDONE	107.068	-132.317	86.513	-158.172	hiPSC_control lUMINEX
						ronidazole	74.7199	-51.2276	62.3751	-58.5163	hiPSC_control lUMINEX
						salsolidin	-113.486	135.063	-104.46	82.7922	hiPSC_control lUMINEX
						SB 43152	-14.6783	42.8169	-71.8016	6.69952	hiPSC_control lUMINEX
						SB-242235	32.454	-72.9796	96.9277	-8.21296	hiPSC_control lUMINEX
						SORAFENIB	139.679	24.5097	169.415	-114.855	hiPSC_control lUMINEX
						sotalol	-164.595	149.274	-154.404	142.451	hiPSC_control lUMINEX
						spiradoline	-30.8665	-34.5312	-8.62561	7.94887	hiPSC_control lUMINEX
						SPIRONOLACTONE	46.8055	-64.8114	70.553	-93.5811	hiPSC_control lUMINEX
						sulconazole	-77.5165	69.9307	-46.1489	104.107	hiPSC_control lUMINEX
						suloctidil	1245.24	-1340.81	1585.17	-920.739	hiPSC_control lUMINEX
						tanespimycin	-27.2221	-110.65	-28.5874	26.9124	hiPSC_control lUMINEX
						TCB-2	-117.951	120.628	-151.026	109.786	hiPSC_control lUMINEX
						TIAGABINE	124.153	-56.6453	146.686	-93.5925	hiPSC_control lUMINEX
						TRANYLCYPROMINE HYDROCHLORIDE	73.5652	-21.1408	93.8031	-20.0399	hiPSC_control lUMINEX
						trazodone	-5.17371	-27.5377	-9.28364	37.1191	hiPSC_control lUMINEX
						trichostatin	-119.062	239.935	-410.804	749.929	hiPSC_control lUMINEX
						trimethadione	-126.881	249.088	-150.74	165.03	hiPSC_control lUMINEX
						trimethobenzamide	-7.31089	-21.9147	-13.273	39.1286	hiPSC_control lUMINEX
						tyloxapol	-7.4564	-8.4653	-25.7708	-29.5603	hiPSC_control lUMINEX
						UNC0638	-22.6419	-59.3249	42.9471	-32.8947	hiPSC_control lUMINEX
						URAPIDIL, 5-METHYL-	-37.8747	-1.16467	41.4413	39.3011	hiPSC_control lUMINEX
						VANDETANIB	94.1969	-18.174	124.551	-4.79395	hiPSC_control lUMINEX
						VATALANIB	-8.64094	73.3748	31.6892	5.51091	hiPSC_control lUMINEX
						vigabatrin	25.1877	-77.0823	14.5413	4.20298	hiPSC_control lUMINEX
						Vorinostat	28.6152	114.601	-328.62	664.957	hiPSC_control lUMINEX
						WB-4101 HYDROCHLORIDE	-40.1523	9.77132	-22.2361	31.9762	hiPSC_control lUMINEX
						zardaverine	56.2609	-36.5476	14.7409	-16.7165	hiPSC_control lUMINEX
						Ziprasidone	-5.96431	-51.2639	-44.1573	16.4948	hiPSC_control lUMINEX
						sd control	270.817	409.797	290.636	385.286
